# Supplementary material for: Comparative transcriptome analysis reveals the molecular regulation underlying the adaptive mechanism of cherry (Cerasus pseudocerasus Lindl.) to shelter covering
Source: BMC Plant Biol. 2020 Jan 17;20:27. doi: 10.1186/s12870-019-2224-x (PMC6967096; doi:10.1186/s12870-019-2224-x)
Supplement: Supplementary file 7 — Additional file 7: Table S6. The biochemical pathway of MapMan annotation in leaves and fruits of the rain-sheltered condition. [file 12870_2019_2224_MOESM7_ESM.xlsx]

## Sheet: Leaf_annotation
Table S6. The biochemical pathway of MapMan annotation in leaves and fruits of the rain-sheltered condition.
BINCODE	BINNAME	IDENTIFIER	DESCRIPTION	TYPE
1	Photosynthesis
1.1	Photosynthesis.photophosphorylation
1.1.1	Photosynthesis.photophosphorylation.photosystem II
1.1.1.1	Photosynthesis.photophosphorylation.photosystem II.LHC-II complex
1.1.1.1.1	Photosynthesis.photophosphorylation.photosystem II.LHC-II complex.component LHCb1/2/3	pb.41834.7	component LHCb1/2/3 of LHC-II complex (original description: none)	T
1.1.1.1.1	Photosynthesis.photophosphorylation.photosystem II.LHC-II complex.component LHCb1/2/3	pb.28563.3	component LHCb1/2/3 of LHC-II complex (original description: none)	T
1.1.1.1.1	Photosynthesis.photophosphorylation.photosystem II.LHC-II complex.component LHCb1/2/3	pb.31111.2	component LHCb1/2/3 of LHC-II complex (original description: none)	T
1.1.1.1.1	Photosynthesis.photophosphorylation.photosystem II.LHC-II complex.component LHCb1/2/3	pb.27858.1	component LHCb1/2/3 of LHC-II complex (original description: none)	T
1.1.1.1.1	Photosynthesis.photophosphorylation.photosystem II.LHC-II complex.component LHCb1/2/3	pb.24983.10	component LHCb1/2/3 of LHC-II complex (original description: none)	T
1.1.1.1.1	Photosynthesis.photophosphorylation.photosystem II.LHC-II complex.component LHCb1/2/3	pb.21107.4	component LHCb1/2/3 of LHC-II complex (original description: none)	T
1.1.1.1.1	Photosynthesis.photophosphorylation.photosystem II.LHC-II complex.component LHCb1/2/3	pb.14270.8	component LHCb1/2/3 of LHC-II complex (original description: none)	T
1.1.1.1.1	Photosynthesis.photophosphorylation.photosystem II.LHC-II complex.component LHCb1/2/3	pb.11587.5	component LHCb1/2/3 of LHC-II complex (original description: none)	T
1.1.1.1.1	Photosynthesis.photophosphorylation.photosystem II.LHC-II complex.component LHCb1/2/3	pb.2034.62	component LHCb1/2/3 of LHC-II complex (original description: none)	T
1.1.1.1.2	Photosynthesis.photophosphorylation.photosystem II.LHC-II complex.component LHCb4
1.1.1.1.3	Photosynthesis.photophosphorylation.photosystem II.LHC-II complex.component LHCb5
1.1.1.1.4	Photosynthesis.photophosphorylation.photosystem II.LHC-II complex.component LHCb6	pb.34622.9	component LHCb6 of LHC-II complex (original description: none)	T
1.1.1.1.5	Photosynthesis.photophosphorylation.photosystem II.LHC-II complex.component LHCq	pb.38197.5	component LHCq of LHC-II complex (original description: none)	T
1.1.1.2	Photosynthesis.photophosphorylation.photosystem II.PS-II complex
1.1.1.2.1	Photosynthesis.photophosphorylation.photosystem II.PS-II complex.reaction center complex
1.1.1.2.1.1	Photosynthesis.photophosphorylation.photosystem II.PS-II complex.reaction center complex.component D1/PsbA
1.1.1.2.1.2	Photosynthesis.photophosphorylation.photosystem II.PS-II complex.reaction center complex.component D2/PsbD
1.1.1.2.1.3	Photosynthesis.photophosphorylation.photosystem II.PS-II complex.reaction center complex.component CP47/PsbB
1.1.1.2.1.4	Photosynthesis.photophosphorylation.photosystem II.PS-II complex.reaction center complex.component CP43/PsbC
1.1.1.2.1.5	Photosynthesis.photophosphorylation.photosystem II.PS-II complex.reaction center complex.cytochrome b559 heterodimer
1.1.1.2.1.5.1	Photosynthesis.photophosphorylation.photosystem II.PS-II complex.reaction center complex.cytochrome b559 heterodimer.component alpha/PsbE
1.1.1.2.1.5.2	Photosynthesis.photophosphorylation.photosystem II.PS-II complex.reaction center complex.cytochrome b559 heterodimer.component beta/PsbF
1.1.1.2.1.6	Photosynthesis.photophosphorylation.photosystem II.PS-II complex.reaction center complex.component PsbI
1.1.1.2.2	Photosynthesis.photophosphorylation.photosystem II.PS-II complex.oxygen-evolving center (OEC) extrinsic proteins
1.1.1.2.2.1	Photosynthesis.photophosphorylation.photosystem II.PS-II complex.oxygen-evolving center (OEC) extrinsic proteins.component OEC33/PsbO
1.1.1.2.2.2	Photosynthesis.photophosphorylation.photosystem II.PS-II complex.oxygen-evolving center (OEC) extrinsic proteins.Viridiplantae-specific components
1.1.1.2.2.2.1	Photosynthesis.photophosphorylation.photosystem II.PS-II complex.oxygen-evolving center (OEC) extrinsic proteins.Viridiplantae-specific components.component OEC23/PsbP
1.1.1.2.2.2.2	Photosynthesis.photophosphorylation.photosystem II.PS-II complex.oxygen-evolving center (OEC) extrinsic proteins.Viridiplantae-specific components.component OEC16/PsbQ
1.1.1.2.2.3	Photosynthesis.photophosphorylation.photosystem II.PS-II complex.oxygen-evolving center (OEC) extrinsic proteins.Rhodophyta-specific components
1.1.1.2.2.3.1	Photosynthesis.photophosphorylation.photosystem II.PS-II complex.oxygen-evolving center (OEC) extrinsic proteins.Rhodophyta-specific components.component PsbU
1.1.1.2.2.3.2	Photosynthesis.photophosphorylation.photosystem II.PS-II complex.oxygen-evolving center (OEC) extrinsic proteins.Rhodophyta-specific components.component PsbV
1.1.1.2.2.3.3	Photosynthesis.photophosphorylation.photosystem II.PS-II complex.oxygen-evolving center (OEC) extrinsic proteins.Rhodophyta-specific components.component PsbQ*
1.1.1.2.3	Photosynthesis.photophosphorylation.photosystem II.PS-II complex.component PsbH
1.1.1.2.4	Photosynthesis.photophosphorylation.photosystem II.PS-II complex.component PsbJ
1.1.1.2.5	Photosynthesis.photophosphorylation.photosystem II.PS-II complex.component PsbK
1.1.1.2.6	Photosynthesis.photophosphorylation.photosystem II.PS-II complex.component PsbL
1.1.1.2.7	Photosynthesis.photophosphorylation.photosystem II.PS-II complex.component PsbM
1.1.1.2.8	Photosynthesis.photophosphorylation.photosystem II.PS-II complex.component PsbN
1.1.1.2.9	Photosynthesis.photophosphorylation.photosystem II.PS-II complex.component PsbR
1.1.1.2.10	Photosynthesis.photophosphorylation.photosystem II.PS-II complex.component PsbTc
1.1.1.2.11	Photosynthesis.photophosphorylation.photosystem II.PS-II complex.component PsbTn
1.1.1.2.12	Photosynthesis.photophosphorylation.photosystem II.PS-II complex.component PsbW
1.1.1.2.13	Photosynthesis.photophosphorylation.photosystem II.PS-II complex.component PsbX
1.1.1.2.14	Photosynthesis.photophosphorylation.photosystem II.PS-II complex.component PsbY	pb.43358.3	component PsbY of PS-II complex (original description: none)	T
1.1.1.2.15	Photosynthesis.photophosphorylation.photosystem II.PS-II complex.component PsbZ
1.1.1.3	Photosynthesis.photophosphorylation.photosystem II.assembly and maintenance
1.1.1.3.1	Photosynthesis.photophosphorylation.photosystem II.assembly and maintenance.assembly factor (LPA1)
1.1.1.3.2	Photosynthesis.photophosphorylation.photosystem II.assembly and maintenance.assembly factor (LPA2)
1.1.1.3.3	Photosynthesis.photophosphorylation.photosystem II.assembly and maintenance.assembly factor (LPA3)	pb.23235.1	LPA3 protein involved in PS-II assembly (original description: none)	T
1.1.1.3.4	Photosynthesis.photophosphorylation.photosystem II.assembly and maintenance.assembly factor (HCF106)
1.1.1.3.5	Photosynthesis.photophosphorylation.photosystem II.assembly and maintenance.assembly factor (HCF136)	pb.24983.10	HCF136 protein involved in PS-II assembly (original description: none)	T
1.1.1.3.6	Photosynthesis.photophosphorylation.photosystem II.assembly and maintenance.assembly factor (HCF243)
1.1.1.3.7	Photosynthesis.photophosphorylation.photosystem II.assembly and maintenance.HCF244-OHP assembly factor complex
1.1.1.3.7.1	Photosynthesis.photophosphorylation.photosystem II.assembly and maintenance.HCF244-OHP assembly factor complex.component HCF244
1.1.1.3.7.2	Photosynthesis.photophosphorylation.photosystem II.assembly and maintenance.HCF244-OHP assembly factor complex.component OHP1
1.1.1.3.7.3	Photosynthesis.photophosphorylation.photosystem II.assembly and maintenance.HCF244-OHP assembly factor complex.component OHP2
1.1.1.3.8	Photosynthesis.photophosphorylation.photosystem II.assembly and maintenance.regulatory protein (Psb27)	pb.42789.1	Psb27 protein involved in PS-II assembly (original description: none)	T
1.1.1.3.9	Photosynthesis.photophosphorylation.photosystem II.assembly and maintenance.regulatory protein (Psb28)	pb.9521.3	Psb28 protein involved in PS-II assembly (original description: none)	T
1.1.1.3.10	Photosynthesis.photophosphorylation.photosystem II.assembly and maintenance.assembly factor (Psb29)
1.1.1.3.11	Photosynthesis.photophosphorylation.photosystem II.assembly and maintenance.assembly factor (Psb30)
1.1.1.3.12	Photosynthesis.photophosphorylation.photosystem II.assembly and maintenance.assembly factor (Psb32)
1.1.1.3.13	Photosynthesis.photophosphorylation.photosystem II.assembly and maintenance.stabilizing factor (Psb33)	pb.41319.4	Psb33 protein involved in PS-II assembly (original description: none)	T
1.1.1.3.14	Photosynthesis.photophosphorylation.photosystem II.assembly and maintenance.assembly factor (PAM68)
1.1.1.3.15	Photosynthesis.photophosphorylation.photosystem II.assembly and maintenance.assembly factor (RBD1)
1.1.1.3.16	Photosynthesis.photophosphorylation.photosystem II.assembly and maintenance.assembly factor (MET1)	pb.38500.1	MET1 protein involved in PS-II assembly (original description: none)	T
1.1.1.3.16	Photosynthesis.photophosphorylation.photosystem II.assembly and maintenance.assembly factor (MET1)	pb.34443.1	MET1 protein involved in PS-II assembly (original description: none)	T
1.1.1.3.17	Photosynthesis.photophosphorylation.photosystem II.assembly and maintenance.assembly factor (PPL1)
1.1.1.3.18	Photosynthesis.photophosphorylation.photosystem II.assembly and maintenance.assembly factor (SCO2)
1.1.1.3.19	Photosynthesis.photophosphorylation.photosystem II.assembly and maintenance.assembly factor (TerC)
1.1.1.3.20	Photosynthesis.photophosphorylation.photosystem II.assembly and maintenance.assembly factor (CYP38)
1.1.1.3.21	Photosynthesis.photophosphorylation.photosystem II.assembly and maintenance.assembly factor (LQY1)	pb.23631.3	LQY1 protein involved in PS-II assembly (original description: none)	T
1.1.1.3.22	Photosynthesis.photophosphorylation.photosystem II.assembly and maintenance.assembly factor (HHL1)
1.1.1.3.23	Photosynthesis.photophosphorylation.photosystem II.assembly and maintenance.assembly factor (LTO1)
1.1.1.3.24	Photosynthesis.photophosphorylation.photosystem II.assembly and maintenance.psbA-translation activator (HCF173)	pb.24888.1	HCF173 protein involved in PS-II assembly (original description: none)	T
1.1.1.3.24	Photosynthesis.photophosphorylation.photosystem II.assembly and maintenance.psbA-translation activator (HCF173)	pb.18554.1	HCF173 protein involved in PS-II assembly (original description: none)	T
1.1.1.3.24	Photosynthesis.photophosphorylation.photosystem II.assembly and maintenance.psbA-translation activator (HCF173)	pb.8784.7	HCF173 protein involved in PS-II assembly (original description: none)	T
1.1.1.3.25	Photosynthesis.photophosphorylation.photosystem II.assembly and maintenance.psbJ/psbN-translation activator (LPE1)	pb.32581.1	psbJ/psbN-translation activator (LPE1) (original description: none)	T
1.1.1.3.25	Photosynthesis.photophosphorylation.photosystem II.assembly and maintenance.psbJ/psbN-translation activator (LPE1)	pb.6927.11	psbJ/psbN-translation activator (LPE1) (original description: none)	T
1.1.1.4	Photosynthesis.photophosphorylation.photosystem II.photosynthetic acclimation
1.1.1.4.1	Photosynthesis.photophosphorylation.photosystem II.photosynthetic acclimation.regulator phosphorylation
1.1.1.4.1.1	Photosynthesis.photophosphorylation.photosystem II.photosynthetic acclimation.regulator phosphorylation.protein kinase (STN7)
1.1.1.4.1.2	Photosynthesis.photophosphorylation.photosystem II.photosynthetic acclimation.regulator phosphorylation.protein kinase (STN8)
1.1.1.4.1.3	Photosynthesis.photophosphorylation.photosystem II.photosynthetic acclimation.regulator phosphorylation.phosphatase (PPH1/TAP38)
1.1.1.4.1.4	Photosynthesis.photophosphorylation.photosystem II.photosynthetic acclimation.regulator phosphorylation.phosphatase (PBCP)
1.1.1.4.2	Photosynthesis.photophosphorylation.photosystem II.photosynthetic acclimation.regulator acetylation
1.1.1.4.2.1	Photosynthesis.photophosphorylation.photosystem II.photosynthetic acclimation.regulator acetylation.lysine acetyltransferase (NSI)
1.1.1.4.3	Photosynthesis.photophosphorylation.photosystem II.photosynthetic acclimation.acclimation factor (MPH2)
1.1.1.4.4	Photosynthesis.photophosphorylation.photosystem II.photosynthetic acclimation.acclimation factor (APE)
1.1.1.5	Photosynthesis.photophosphorylation.photosystem II.photoprotection
1.1.1.5.1	Photosynthesis.photophosphorylation.photosystem II.photoprotection.non-photochemical quenching (NPQ)
1.1.1.5.1.1	Photosynthesis.photophosphorylation.photosystem II.photoprotection.non-photochemical quenching (NPQ).LhcSR-dependent machinery
1.1.1.5.1.1.1	Photosynthesis.photophosphorylation.photosystem II.photoprotection.non-photochemical quenching (NPQ).LhcSR-dependent machinery.light stress-responsive protein (LhcSR)
1.1.1.5.1.2	Photosynthesis.photophosphorylation.photosystem II.photoprotection.non-photochemical quenching (NPQ).PsbS-dependent machinery
1.1.1.5.1.2.1	Photosynthesis.photophosphorylation.photosystem II.photoprotection.non-photochemical quenching (NPQ).PsbS-dependent machinery.regulatory protein (PsbS)	pb.38805.1	non-photochemical quenching PsbS protein (original description: none)	T
1.1.1.5.1.2.1	Photosynthesis.photophosphorylation.photosystem II.photoprotection.non-photochemical quenching (NPQ).PsbS-dependent machinery.regulatory protein (PsbS)	pb.41807.6	non-photochemical quenching PsbS protein (original description: none)	T
1.1.1.5.1.2.1	Photosynthesis.photophosphorylation.photosystem II.photoprotection.non-photochemical quenching (NPQ).PsbS-dependent machinery.regulatory protein (PsbS)	pb.26880.5	non-photochemical quenching PsbS protein (original description: none)	T
1.1.1.5.1.3	Photosynthesis.photophosphorylation.photosystem II.photoprotection.non-photochemical quenching (NPQ).xanthophyll cycle
1.1.1.5.1.3.1	Photosynthesis.photophosphorylation.photosystem II.photoprotection.non-photochemical quenching (NPQ).xanthophyll cycle.violaxanthin de-epoxidase	pb.35242.4	violaxanthin de-epoxidase (original description: none)	T
1.1.1.5.1.3.2	Photosynthesis.photophosphorylation.photosystem II.photoprotection.non-photochemical quenching (NPQ).xanthophyll cycle.zeaxanthin epoxidase	pb.27411.1	zeaxanthin epoxidase (original description: none)	T
1.1.1.5.1.3.2	Photosynthesis.photophosphorylation.photosystem II.photoprotection.non-photochemical quenching (NPQ).xanthophyll cycle.zeaxanthin epoxidase	pb.25413.13	zeaxanthin epoxidase (original description: none)	T
1.1.1.5.1.3.2	Photosynthesis.photophosphorylation.photosystem II.photoprotection.non-photochemical quenching (NPQ).xanthophyll cycle.zeaxanthin epoxidase	pb.25760.1	zeaxanthin epoxidase (original description: none)	T
1.1.1.5.1.4	Photosynthesis.photophosphorylation.photosystem II.photoprotection.non-photochemical quenching (NPQ).NPQ-regulatory protein (FLAP1)
1.1.1.5.1.5	Photosynthesis.photophosphorylation.photosystem II.photoprotection.non-photochemical quenching (NPQ).NPQ-regulatory lipocalin (LCNP)
1.1.1.5.1.6	Photosynthesis.photophosphorylation.photosystem II.photoprotection.non-photochemical quenching (NPQ).NPQ-regulatory protein (SOQ1)	pb.18536.1	SOQ1 non-photochemical quenching regulator protein (original description: none)	T
1.1.1.5.2	Photosynthesis.photophosphorylation.photosystem II.photoprotection.protein (MPH1)	pb.43034.2	MPH1 protein involved in photoprotection (original description: none)	T
1.1.1.6	Photosynthesis.photophosphorylation.photosystem II.LHC-related protein groups
1.1.1.6.1	Photosynthesis.photophosphorylation.photosystem II.LHC-related protein groups.two-helix LHC-related protein group
1.1.1.6.1.1	Photosynthesis.photophosphorylation.photosystem II.LHC-related protein groups.two-helix LHC-related protein group.protein (SEP1)
1.1.1.6.1.2	Photosynthesis.photophosphorylation.photosystem II.LHC-related protein groups.two-helix LHC-related protein group.protein (SEP2)
1.1.1.6.1.3	Photosynthesis.photophosphorylation.photosystem II.LHC-related protein groups.two-helix LHC-related protein group.protein (SEP3)	pb.30867.1	SEP3 LHC-related protein (original description: none)	T
1.1.1.6.1.4	Photosynthesis.photophosphorylation.photosystem II.LHC-related protein groups.two-helix LHC-related protein group.protein (SEP4)
1.1.1.6.1.5	Photosynthesis.photophosphorylation.photosystem II.LHC-related protein groups.two-helix LHC-related protein group.protein (SEP5)
1.1.1.6.2	Photosynthesis.photophosphorylation.photosystem II.LHC-related protein groups.three-helix LHC-related protein group
1.1.1.6.2.1	Photosynthesis.photophosphorylation.photosystem II.LHC-related protein groups.three-helix LHC-related protein group.protein (ELIP)
1.1.2	Photosynthesis.photophosphorylation.cytochrome b6/f complex
1.1.2.1	Photosynthesis.photophosphorylation.cytochrome b6/f complex.apocytochrome f component PetA
1.1.2.2	Photosynthesis.photophosphorylation.cytochrome b6/f complex.apocytochrome b component PetB
1.1.2.3	Photosynthesis.photophosphorylation.cytochrome b6/f complex.Rieske iron-sulfur component PetC
1.1.2.4	Photosynthesis.photophosphorylation.cytochrome b6/f complex.component PetD/IV
1.1.2.5	Photosynthesis.photophosphorylation.cytochrome b6/f complex.component PetG/V
1.1.2.6	Photosynthesis.photophosphorylation.cytochrome b6/f complex.component PetL/VI
1.1.2.7	Photosynthesis.photophosphorylation.cytochrome b6/f complex.component PetM/VII	pb.23844.2	component PetM/VII of cytochrome b6/f complex (original description: none)	T
1.1.2.8	Photosynthesis.photophosphorylation.cytochrome b6/f complex.component PetN
1.1.2.9	Photosynthesis.photophosphorylation.cytochrome b6/f complex.assembly
1.1.2.9.1	Photosynthesis.photophosphorylation.cytochrome b6/f complex.assembly.CCB cytochrome b6 maturation system (system IV)
1.1.2.9.1.1	Photosynthesis.photophosphorylation.cytochrome b6/f complex.assembly.CCB cytochrome b6 maturation system (system IV).assembly factor (CCB1)
1.1.2.9.1.2	Photosynthesis.photophosphorylation.cytochrome b6/f complex.assembly.CCB cytochrome b6 maturation system (system IV).assembly factor (CCB2)
1.1.2.9.1.3	Photosynthesis.photophosphorylation.cytochrome b6/f complex.assembly.CCB cytochrome b6 maturation system (system IV).assembly factor (CCB3)
1.1.2.9.1.4	Photosynthesis.photophosphorylation.cytochrome b6/f complex.assembly.CCB cytochrome b6 maturation system (system IV).assembly factor (CCB4)
1.1.2.9.2	Photosynthesis.photophosphorylation.cytochrome b6/f complex.assembly.CCS cytochrome f/c6 maturation system (system II)
1.1.2.9.2.1	Photosynthesis.photophosphorylation.cytochrome b6/f complex.assembly.CCS cytochrome f/c6 maturation system (system II).assembly factor (CcsA)
1.1.2.9.2.2	Photosynthesis.photophosphorylation.cytochrome b6/f complex.assembly.CCS cytochrome f/c6 maturation system (system II).assembly factor (Ccs1/CcsB)
1.1.2.9.2.3	Photosynthesis.photophosphorylation.cytochrome b6/f complex.assembly.CCS cytochrome f/c6 maturation system (system II).assembly factor (Ccs5/CcdA)
1.1.2.9.3	Photosynthesis.photophosphorylation.cytochrome b6/f complex.assembly.assembly factor (HCF153)
1.1.2.9.4	Photosynthesis.photophosphorylation.cytochrome b6/f complex.assembly.assembly factor (HCF222)
1.1.2.9.5	Photosynthesis.photophosphorylation.cytochrome b6/f complex.assembly.assembly factor (HCF164)
1.1.2.9.6	Photosynthesis.photophosphorylation.cytochrome b6/f complex.assembly.assembly factor (DAC)
1.1.3	Photosynthesis.photophosphorylation.Cytb6/f to PS-I electron carriers
1.1.3.1	Photosynthesis.photophosphorylation.Cytb6/f to PS-I electron carriers.plastocyanin
1.1.3.2	Photosynthesis.photophosphorylation.Cytb6/f to PS-I electron carriers.cytochrome c6
1.1.4	Photosynthesis.photophosphorylation.photosystem I
1.1.4.1	Photosynthesis.photophosphorylation.photosystem I.LHC-I complex
1.1.4.1.1	Photosynthesis.photophosphorylation.photosystem I.LHC-I complex.component LHCa1
1.1.4.1.2	Photosynthesis.photophosphorylation.photosystem I.LHC-I complex.component LHCa2	pb.30066.1	component LHCa2 of LHC-I complex (original description: none)	T
1.1.4.1.2	Photosynthesis.photophosphorylation.photosystem I.LHC-I complex.component LHCa2	pb.10492.6	component LHCa2 of LHC-I complex (original description: none)	T
1.1.4.1.3	Photosynthesis.photophosphorylation.photosystem I.LHC-I complex.component LHCa3	pb.41651.1	component LHCa3 of LHC-I complex (original description: none)	T
1.1.4.1.3	Photosynthesis.photophosphorylation.photosystem I.LHC-I complex.component LHCa3	pb.32453.43	component LHCa3 of LHC-I complex (original description: none)	T
1.1.4.1.4	Photosynthesis.photophosphorylation.photosystem I.LHC-I complex.component LHCa4
1.1.4.1.5	Photosynthesis.photophosphorylation.photosystem I.LHC-I complex.component LHCa5	pb.43185.1	component LHCa5 of LHC-I complex (original description: none)	T
1.1.4.1.6	Photosynthesis.photophosphorylation.photosystem I.LHC-I complex.component LHCa6
1.1.4.2	Photosynthesis.photophosphorylation.photosystem I.PS-I complex
1.1.4.2.1	Photosynthesis.photophosphorylation.photosystem I.PS-I complex.apoprotein component PsaA
1.1.4.2.2	Photosynthesis.photophosphorylation.photosystem I.PS-I complex.apoprotein component PsaB
1.1.4.2.3	Photosynthesis.photophosphorylation.photosystem I.PS-I complex.component PsaC	pb.6826.2	component PsaC of PS-I complex (original description: none)	T
1.1.4.2.4	Photosynthesis.photophosphorylation.photosystem I.PS-I complex.component PsaD
1.1.4.2.5	Photosynthesis.photophosphorylation.photosystem I.PS-I complex.component PsaE
1.1.4.2.6	Photosynthesis.photophosphorylation.photosystem I.PS-I complex.component PsaF
1.1.4.2.7	Photosynthesis.photophosphorylation.photosystem I.PS-I complex.component PsaG
1.1.4.2.8	Photosynthesis.photophosphorylation.photosystem I.PS-I complex.component PsaH	pb.37384.1	component PsaH of PS-I complex (original description: none)	T
1.1.4.2.9	Photosynthesis.photophosphorylation.photosystem I.PS-I complex.component PsaI
1.1.4.2.10	Photosynthesis.photophosphorylation.photosystem I.PS-I complex.component PsaJ
1.1.4.2.11	Photosynthesis.photophosphorylation.photosystem I.PS-I complex.component PsaK
1.1.4.2.12	Photosynthesis.photophosphorylation.photosystem I.PS-I complex.component PsaL
1.1.4.2.13	Photosynthesis.photophosphorylation.photosystem I.PS-I complex.component PsaM
1.1.4.2.14	Photosynthesis.photophosphorylation.photosystem I.PS-I complex.component PsaN	pb.32992.5	component PsaN of PS-I complex (original description: none)	T
1.1.4.2.15	Photosynthesis.photophosphorylation.photosystem I.PS-I complex.component PsaO
1.1.4.3	Photosynthesis.photophosphorylation.photosystem I.assembly and maintenance
1.1.4.3.1	Photosynthesis.photophosphorylation.photosystem I.assembly and maintenance.assembly factor (HCF101)	pb.5449.10	HCF101 protein involved in PS-I assembly (original description: none)	T
1.1.4.3.2	Photosynthesis.photophosphorylation.photosystem I.assembly and maintenance.assembly factor (PPD1)
1.1.4.3.3	Photosynthesis.photophosphorylation.photosystem I.assembly and maintenance.assembly factor (YCF3)
1.1.4.3.4	Photosynthesis.photophosphorylation.photosystem I.assembly and maintenance.assembly factor (YCF4)
1.1.4.3.5	Photosynthesis.photophosphorylation.photosystem I.assembly and maintenance.assembly factor (PYG7)
1.1.4.3.6	Photosynthesis.photophosphorylation.photosystem I.assembly and maintenance.assembly factor (Y3IP1)
1.1.4.3.7	Photosynthesis.photophosphorylation.photosystem I.assembly and maintenance.assembly factor (PSA2)
1.1.4.3.8	Photosynthesis.photophosphorylation.photosystem I.assembly and maintenance.assembly factor (PSA3)
1.1.5	Photosynthesis.photophosphorylation.linear electron flow
1.1.5.1	Photosynthesis.photophosphorylation.linear electron flow.ferredoxin electron carrier	pb.44409.28	ferredoxin electron carrier (original description: none)	T
1.1.5.2	Photosynthesis.photophosphorylation.linear electron flow.ferredoxin-NADP reductase (FNR) activity
1.1.5.2.1	Photosynthesis.photophosphorylation.linear electron flow.ferredoxin-NADP reductase (FNR) activity.ferredoxin-NADP oxidoreductase
1.1.5.2.2	Photosynthesis.photophosphorylation.linear electron flow.ferredoxin-NADP reductase (FNR) activity.FNR membrane-tethering
1.1.5.2.2.1	Photosynthesis.photophosphorylation.linear electron flow.ferredoxin-NADP reductase (FNR) activity.FNR membrane-tethering.FNR-recruitment protein (TROL)
1.1.5.2.2.2	Photosynthesis.photophosphorylation.linear electron flow.ferredoxin-NADP reductase (FNR) activity.FNR membrane-tethering.FNR-interacting protein (TIC62)
1.1.5.2.3	Photosynthesis.photophosphorylation.linear electron flow.ferredoxin-NADP reductase (FNR) activity.FNR-regulatory protein (LIR1)
1.1.6	Photosynthesis.photophosphorylation.cyclic electron flow
1.1.6.1	Photosynthesis.photophosphorylation.cyclic electron flow.PGR5/PGRL1 complex
1.1.6.1.1	Photosynthesis.photophosphorylation.cyclic electron flow.PGR5/PGRL1 complex.component PGR5-like	pb.5729.5	component PGR5-like of cyclic electron flow PGR5/PGRL1 complex (original description: none)	T
1.1.6.1.2	Photosynthesis.photophosphorylation.cyclic electron flow.PGR5/PGRL1 complex.component PGRL1-like
1.1.7	Photosynthesis.photophosphorylation.pseudo-cyclic electron flow
1.1.7.1	Photosynthesis.photophosphorylation.pseudo-cyclic electron flow.flavodiiron protein
1.1.8	Photosynthesis.photophosphorylation.chlororespiration
1.1.8.1	Photosynthesis.photophosphorylation.chlororespiration.NADH dehydrogenase-like (NDH) complex
1.1.8.1.1	Photosynthesis.photophosphorylation.chlororespiration.NADH dehydrogenase-like (NDH) complex.membrane subcomplex M
1.1.8.1.1.1	Photosynthesis.photophosphorylation.chlororespiration.NADH dehydrogenase-like (NDH) complex.membrane subcomplex M.component NdhA
1.1.8.1.1.2	Photosynthesis.photophosphorylation.chlororespiration.NADH dehydrogenase-like (NDH) complex.membrane subcomplex M.component NdhB	pb.20776.7	component NdhB of NDH membrane subcomplex M (original description: none)	T
1.1.8.1.1.3	Photosynthesis.photophosphorylation.chlororespiration.NADH dehydrogenase-like (NDH) complex.membrane subcomplex M.component NdhC
1.1.8.1.1.4	Photosynthesis.photophosphorylation.chlororespiration.NADH dehydrogenase-like (NDH) complex.membrane subcomplex M.component NdhD
1.1.8.1.1.5	Photosynthesis.photophosphorylation.chlororespiration.NADH dehydrogenase-like (NDH) complex.membrane subcomplex M.component NdhE	pb.6826.2	component NdhE of NDH membrane subcomplex M (original description: none)	T
1.1.8.1.1.6	Photosynthesis.photophosphorylation.chlororespiration.NADH dehydrogenase-like (NDH) complex.membrane subcomplex M.component NdhF
1.1.8.1.1.7	Photosynthesis.photophosphorylation.chlororespiration.NADH dehydrogenase-like (NDH) complex.membrane subcomplex M.component NdhG	pb.6826.2	component NdhG of NDH membrane subcomplex M (original description: none)	T
1.1.8.1.2	Photosynthesis.photophosphorylation.chlororespiration.NADH dehydrogenase-like (NDH) complex.subcomplex A
1.1.8.1.2.1	Photosynthesis.photophosphorylation.chlororespiration.NADH dehydrogenase-like (NDH) complex.subcomplex A.component NdhH
1.1.8.1.2.2	Photosynthesis.photophosphorylation.chlororespiration.NADH dehydrogenase-like (NDH) complex.subcomplex A.component NdhI	pb.6826.2	component NdhI of NDH subcomplex A (original description: none)	T
1.1.8.1.2.3	Photosynthesis.photophosphorylation.chlororespiration.NADH dehydrogenase-like (NDH) complex.subcomplex A.component NdhJ
1.1.8.1.2.4	Photosynthesis.photophosphorylation.chlororespiration.NADH dehydrogenase-like (NDH) complex.subcomplex A.component NdhK
1.1.8.1.2.5	Photosynthesis.photophosphorylation.chlororespiration.NADH dehydrogenase-like (NDH) complex.subcomplex A.component NdhL
1.1.8.1.2.6	Photosynthesis.photophosphorylation.chlororespiration.NADH dehydrogenase-like (NDH) complex.subcomplex A.component NdhM
1.1.8.1.2.7	Photosynthesis.photophosphorylation.chlororespiration.NADH dehydrogenase-like (NDH) complex.subcomplex A.component NdhN
1.1.8.1.2.8	Photosynthesis.photophosphorylation.chlororespiration.NADH dehydrogenase-like (NDH) complex.subcomplex A.component NdhO
1.1.8.1.3	Photosynthesis.photophosphorylation.chlororespiration.NADH dehydrogenase-like (NDH) complex.subcomplex B
1.1.8.1.3.1	Photosynthesis.photophosphorylation.chlororespiration.NADH dehydrogenase-like (NDH) complex.subcomplex B.component PnsB1/NDF1
1.1.8.1.3.2	Photosynthesis.photophosphorylation.chlororespiration.NADH dehydrogenase-like (NDH) complex.subcomplex B.component PnsB2/NDF2
1.1.8.1.3.3	Photosynthesis.photophosphorylation.chlororespiration.NADH dehydrogenase-like (NDH) complex.subcomplex B.component PnsB3/NDF4
1.1.8.1.3.4	Photosynthesis.photophosphorylation.chlororespiration.NADH dehydrogenase-like (NDH) complex.subcomplex B.component PnsB4/NDF6
1.1.8.1.3.5	Photosynthesis.photophosphorylation.chlororespiration.NADH dehydrogenase-like (NDH) complex.subcomplex B.component PnsB5/NDH18
1.1.8.1.4	Photosynthesis.photophosphorylation.chlororespiration.NADH dehydrogenase-like (NDH) complex.lumen subcomplex L
1.1.8.1.4.1	Photosynthesis.photophosphorylation.chlororespiration.NADH dehydrogenase-like (NDH) complex.lumen subcomplex L.component PnsL1
1.1.8.1.4.2	Photosynthesis.photophosphorylation.chlororespiration.NADH dehydrogenase-like (NDH) complex.lumen subcomplex L.component PnsL2/PQL1
1.1.8.1.4.3	Photosynthesis.photophosphorylation.chlororespiration.NADH dehydrogenase-like (NDH) complex.lumen subcomplex L.component PnsL3/PQL2
1.1.8.1.4.4	Photosynthesis.photophosphorylation.chlororespiration.NADH dehydrogenase-like (NDH) complex.lumen subcomplex L.component PnsL4
1.1.8.1.4.5	Photosynthesis.photophosphorylation.chlororespiration.NADH dehydrogenase-like (NDH) complex.lumen subcomplex L.component PnsL5
1.1.8.1.5	Photosynthesis.photophosphorylation.chlororespiration.NADH dehydrogenase-like (NDH) complex.electron donor-binding subcomplex E
1.1.8.1.5.1	Photosynthesis.photophosphorylation.chlororespiration.NADH dehydrogenase-like (NDH) complex.electron donor-binding subcomplex E.component NdhS
1.1.8.1.5.2	Photosynthesis.photophosphorylation.chlororespiration.NADH dehydrogenase-like (NDH) complex.electron donor-binding subcomplex E.component NdhT
1.1.8.1.5.3	Photosynthesis.photophosphorylation.chlororespiration.NADH dehydrogenase-like (NDH) complex.electron donor-binding subcomplex E.component NdhU
1.1.8.1.5.4	Photosynthesis.photophosphorylation.chlororespiration.NADH dehydrogenase-like (NDH) complex.electron donor-binding subcomplex E.component NdhV
1.1.8.1.6	Photosynthesis.photophosphorylation.chlororespiration.NADH dehydrogenase-like (NDH) complex.assembly and stabilization
1.1.8.1.6.1	Photosynthesis.photophosphorylation.chlororespiration.NADH dehydrogenase-like (NDH) complex.assembly and stabilization.ndhA-specific mRNA splicing factor
1.1.8.1.6.2	Photosynthesis.photophosphorylation.chlororespiration.NADH dehydrogenase-like (NDH) complex.assembly and stabilization.Cpn60 chaperonin heterodimer
1.1.8.1.6.2.1	Photosynthesis.photophosphorylation.chlororespiration.NADH dehydrogenase-like (NDH) complex.assembly and stabilization.Cpn60 chaperonin heterodimer.subunit alpha
1.1.8.1.6.2.2	Photosynthesis.photophosphorylation.chlororespiration.NADH dehydrogenase-like (NDH) complex.assembly and stabilization.Cpn60 chaperonin heterodimer.subunit beta
1.1.8.1.6.3	Photosynthesis.photophosphorylation.chlororespiration.NADH dehydrogenase-like (NDH) complex.assembly and stabilization.assembly factor (CRR1)
1.1.8.1.6.4	Photosynthesis.photophosphorylation.chlororespiration.NADH dehydrogenase-like (NDH) complex.assembly and stabilization.assembly factor (CRR3)
1.1.8.1.6.5	Photosynthesis.photophosphorylation.chlororespiration.NADH dehydrogenase-like (NDH) complex.assembly and stabilization.assembly factor (CRR6)	pb.42029.1	assembly factor CRR6 involved in NDH complex assembly (original description: none)	T
1.1.8.1.6.6	Photosynthesis.photophosphorylation.chlororespiration.NADH dehydrogenase-like (NDH) complex.assembly and stabilization.assembly factor (CRR7)	pb.30679.1	assembly factor CRR7 involved in NDH complex assembly (original description: none)	T
1.1.8.1.6.7	Photosynthesis.photophosphorylation.chlororespiration.NADH dehydrogenase-like (NDH) complex.assembly and stabilization.assembly factor (NDF5)
1.1.8.1.6.8	Photosynthesis.photophosphorylation.chlororespiration.NADH dehydrogenase-like (NDH) complex.assembly and stabilization.assembly factor (CRR41)
1.1.8.1.6.9	Photosynthesis.photophosphorylation.chlororespiration.NADH dehydrogenase-like (NDH) complex.assembly and stabilization.assembly factor (CRR42)
1.1.8.1.6.10	Photosynthesis.photophosphorylation.chlororespiration.NADH dehydrogenase-like (NDH) complex.assembly and stabilization.assembly factor (CRR9)
1.1.8.2	Photosynthesis.photophosphorylation.chlororespiration.terminal oxidase (PTOX)
1.1.9	Photosynthesis.photophosphorylation.ATP synthase complex
1.1.9.1	Photosynthesis.photophosphorylation.ATP synthase complex.membrane CF0 subcomplex
1.1.9.1.1	Photosynthesis.photophosphorylation.ATP synthase complex.membrane CF0 subcomplex.subunit a
1.1.9.1.2	Photosynthesis.photophosphorylation.ATP synthase complex.membrane CF0 subcomplex.subunit b	pb.4975.24	subunit b of membrane CF0 subcomplex of ATP synthase complex (original description: none)	T
1.1.9.1.3	Photosynthesis.photophosphorylation.ATP synthase complex.membrane CF0 subcomplex.subunit b_
1.1.9.1.4	Photosynthesis.photophosphorylation.ATP synthase complex.membrane CF0 subcomplex.subunit c	pb.4975.24	subunit c of membrane CF0 subcomplex of ATP synthase complex (original description: none)	T
1.1.9.2	Photosynthesis.photophosphorylation.ATP synthase complex.peripheral CF1 subcomplex
1.1.9.2.1	Photosynthesis.photophosphorylation.ATP synthase complex.peripheral CF1 subcomplex.subunit alpha	pb.4975.24	subunit alpha of peripheral CF1 subcomplex of ATP synthase complex (original description: none)	T
1.1.9.2.2	Photosynthesis.photophosphorylation.ATP synthase complex.peripheral CF1 subcomplex.subunit beta	pb.11907.9	subunit beta of peripheral CF1 subcomplex of ATP synthase complex (original description: none)	T
1.1.9.2.3	Photosynthesis.photophosphorylation.ATP synthase complex.peripheral CF1 subcomplex.subunit gamma
1.1.9.2.4	Photosynthesis.photophosphorylation.ATP synthase complex.peripheral CF1 subcomplex.subunit delta
1.1.9.2.5	Photosynthesis.photophosphorylation.ATP synthase complex.peripheral CF1 subcomplex.subunit epsilon	pb.11907.9	subunit epsilon of peripheral CF1 subcomplex of ATP synthase complex (original description: none)	T
1.1.9.3	Photosynthesis.photophosphorylation.ATP synthase complex.assembly
1.1.9.3.1	Photosynthesis.photophosphorylation.ATP synthase complex.assembly.assembly factor (CGL160)
1.1.9.3.2	Photosynthesis.photophosphorylation.ATP synthase complex.assembly.assembly factor (BFA1)	pb.33792.2	ATP synthase complex assembly factor (BFA1) (original description: none)	T
1.1.9.3.3	Photosynthesis.photophosphorylation.ATP synthase complex.assembly.assembly factor (BFA3)
1.2	Photosynthesis.calvin cycle
1.2.1	Photosynthesis.calvin cycle.ribulose-1,5-bisphosphat carboxylase/oxygenase (RuBisCo) activity
1.2.1.1	Photosynthesis.calvin cycle.ribulose-1,5-bisphosphat carboxylase/oxygenase (RuBisCo) activity.RuBisCo heterodimer
1.2.1.1.1	Photosynthesis.calvin cycle.ribulose-1,5-bisphosphat carboxylase/oxygenase (RuBisCo) activity.RuBisCo heterodimer.large subunit	pb.26528.3	large subunit of ribulose-1,5-bisphosphat carboxylase/oxygenase heterodimer (original description: none)	T
1.2.1.1.1	Photosynthesis.calvin cycle.ribulose-1,5-bisphosphat carboxylase/oxygenase (RuBisCo) activity.RuBisCo heterodimer.large subunit	pb.11266.4	large subunit of ribulose-1,5-bisphosphat carboxylase/oxygenase heterodimer (original description: none)	T
1.2.1.1.1	Photosynthesis.calvin cycle.ribulose-1,5-bisphosphat carboxylase/oxygenase (RuBisCo) activity.RuBisCo heterodimer.large subunit	pb.11907.9	large subunit of ribulose-1,5-bisphosphat carboxylase/oxygenase heterodimer (original description: none)	T
1.2.1.1.2	Photosynthesis.calvin cycle.ribulose-1,5-bisphosphat carboxylase/oxygenase (RuBisCo) activity.RuBisCo heterodimer.small subunit	pb.36721.2	small subunit of ribulose-1,5-bisphosphat carboxylase/oxygenase heterodimer (original description: none)	T
1.2.1.1.2	Photosynthesis.calvin cycle.ribulose-1,5-bisphosphat carboxylase/oxygenase (RuBisCo) activity.RuBisCo heterodimer.small subunit	pb.31066.1	small subunit of ribulose-1,5-bisphosphat carboxylase/oxygenase heterodimer (original description: none)	T
1.2.1.1.2	Photosynthesis.calvin cycle.ribulose-1,5-bisphosphat carboxylase/oxygenase (RuBisCo) activity.RuBisCo heterodimer.small subunit	pb.12895.1	small subunit of ribulose-1,5-bisphosphat carboxylase/oxygenase heterodimer (original description: none)	T
1.2.1.1.2	Photosynthesis.calvin cycle.ribulose-1,5-bisphosphat carboxylase/oxygenase (RuBisCo) activity.RuBisCo heterodimer.small subunit	pb.2993.1	small subunit of ribulose-1,5-bisphosphat carboxylase/oxygenase heterodimer (original description: none)	T
1.2.1.1.2	Photosynthesis.calvin cycle.ribulose-1,5-bisphosphat carboxylase/oxygenase (RuBisCo) activity.RuBisCo heterodimer.small subunit	pb.43732.1	small subunit of ribulose-1,5-bisphosphat carboxylase/oxygenase heterodimer (original description: none)	T
1.2.1.2	Photosynthesis.calvin cycle.ribulose-1,5-bisphosphat carboxylase/oxygenase (RuBisCo) activity.RuBisCo assembly
1.2.1.2.1	Photosynthesis.calvin cycle.ribulose-1,5-bisphosphat carboxylase/oxygenase (RuBisCo) activity.RuBisCo assembly.CPN60 assembly chaperone complex
1.2.1.2.1.1	Photosynthesis.calvin cycle.ribulose-1,5-bisphosphat carboxylase/oxygenase (RuBisCo) activity.RuBisCo assembly.CPN60 assembly chaperone complex.component CPN60a
1.2.1.2.1.2	Photosynthesis.calvin cycle.ribulose-1,5-bisphosphat carboxylase/oxygenase (RuBisCo) activity.RuBisCo assembly.CPN60 assembly chaperone complex.component CPN60b
1.2.1.2.2	Photosynthesis.calvin cycle.ribulose-1,5-bisphosphat carboxylase/oxygenase (RuBisCo) activity.RuBisCo assembly.auxiliary co-chaperone (CPN20)
1.2.1.2.3	Photosynthesis.calvin cycle.ribulose-1,5-bisphosphat carboxylase/oxygenase (RuBisCo) activity.RuBisCo assembly.auxiliary co-chaperone (CPN10)	pb.12752.2	CPN10 auxiliary co-chaperone involved in RuBisCo assembly (original description: none)	T
1.2.1.2.4	Photosynthesis.calvin cycle.ribulose-1,5-bisphosphat carboxylase/oxygenase (RuBisCo) activity.RuBisCo assembly.assembly factor (RbcX)	pb.41148.4	RbcX assembly factor involved in RuBisCo assembly (original description: none)	T
1.2.1.2.5	Photosynthesis.calvin cycle.ribulose-1,5-bisphosphat carboxylase/oxygenase (RuBisCo) activity.RuBisCo assembly.assembly factor (RAF1)
1.2.1.2.6	Photosynthesis.calvin cycle.ribulose-1,5-bisphosphat carboxylase/oxygenase (RuBisCo) activity.RuBisCo assembly.assembly factor (RAF2)	pb.43560.2	RAF2 assembly factor involved in RuBisCo assembly (original description: none)	T
1.2.1.2.7	Photosynthesis.calvin cycle.ribulose-1,5-bisphosphat carboxylase/oxygenase (RuBisCo) activity.RuBisCo assembly.assembly factor (BSD2)
1.2.1.3	Photosynthesis.calvin cycle.ribulose-1,5-bisphosphat carboxylase/oxygenase (RuBisCo) activity.RuBisCo regulation
1.2.1.3.1	Photosynthesis.calvin cycle.ribulose-1,5-bisphosphat carboxylase/oxygenase (RuBisCo) activity.RuBisCo regulation.lysine N-methyltransferase (RbcMT)
1.2.1.3.2	Photosynthesis.calvin cycle.ribulose-1,5-bisphosphat carboxylase/oxygenase (RuBisCo) activity.RuBisCo regulation.ATP-dependent activase (RCA)	pb.33852.1	ATP-dependent activase involved in RuBisCo regulation (original description: none)	T
1.2.1.3.2	Photosynthesis.calvin cycle.ribulose-1,5-bisphosphat carboxylase/oxygenase (RuBisCo) activity.RuBisCo regulation.ATP-dependent activase (RCA)	pb.37084.1	ATP-dependent activase involved in RuBisCo regulation (original description: none)	T
1.2.1.3.2	Photosynthesis.calvin cycle.ribulose-1,5-bisphosphat carboxylase/oxygenase (RuBisCo) activity.RuBisCo regulation.ATP-dependent activase (RCA)	pb.34738.1	ATP-dependent activase involved in RuBisCo regulation (original description: none)	T
1.2.1.3.2	Photosynthesis.calvin cycle.ribulose-1,5-bisphosphat carboxylase/oxygenase (RuBisCo) activity.RuBisCo regulation.ATP-dependent activase (RCA)	pb.32550.4	ATP-dependent activase involved in RuBisCo regulation (original description: none)	T
1.2.1.3.2	Photosynthesis.calvin cycle.ribulose-1,5-bisphosphat carboxylase/oxygenase (RuBisCo) activity.RuBisCo regulation.ATP-dependent activase (RCA)	pb.32921.1	ATP-dependent activase involved in RuBisCo regulation (original description: none)	T
1.2.1.3.2	Photosynthesis.calvin cycle.ribulose-1,5-bisphosphat carboxylase/oxygenase (RuBisCo) activity.RuBisCo regulation.ATP-dependent activase (RCA)	pb.32170.2	ATP-dependent activase involved in RuBisCo regulation (original description: none)	T
1.2.1.3.2	Photosynthesis.calvin cycle.ribulose-1,5-bisphosphat carboxylase/oxygenase (RuBisCo) activity.RuBisCo regulation.ATP-dependent activase (RCA)	pb.34073.1	ATP-dependent activase involved in RuBisCo regulation (original description: none)	T
1.2.1.3.2	Photosynthesis.calvin cycle.ribulose-1,5-bisphosphat carboxylase/oxygenase (RuBisCo) activity.RuBisCo regulation.ATP-dependent activase (RCA)	pb.29049.1	ATP-dependent activase involved in RuBisCo regulation (original description: none)	T
1.2.1.3.2	Photosynthesis.calvin cycle.ribulose-1,5-bisphosphat carboxylase/oxygenase (RuBisCo) activity.RuBisCo regulation.ATP-dependent activase (RCA)	pb.22709.1	ATP-dependent activase involved in RuBisCo regulation (original description: none)	T
1.2.1.3.2	Photosynthesis.calvin cycle.ribulose-1,5-bisphosphat carboxylase/oxygenase (RuBisCo) activity.RuBisCo regulation.ATP-dependent activase (RCA)	pb.19326.1	ATP-dependent activase involved in RuBisCo regulation (original description: none)	T
1.2.1.3.2	Photosynthesis.calvin cycle.ribulose-1,5-bisphosphat carboxylase/oxygenase (RuBisCo) activity.RuBisCo regulation.ATP-dependent activase (RCA)	pb.18165.2	ATP-dependent activase involved in RuBisCo regulation (original description: none)	T
1.2.1.3.2	Photosynthesis.calvin cycle.ribulose-1,5-bisphosphat carboxylase/oxygenase (RuBisCo) activity.RuBisCo regulation.ATP-dependent activase (RCA)	pb.17429.147	ATP-dependent activase involved in RuBisCo regulation (original description: none)	T
1.2.1.3.3	Photosynthesis.calvin cycle.ribulose-1,5-bisphosphat carboxylase/oxygenase (RuBisCo) activity.RuBisCo regulation.xylulose-1,5-bisphosphate phosphatase (CbbY)
1.2.1.3.4	Photosynthesis.calvin cycle.ribulose-1,5-bisphosphat carboxylase/oxygenase (RuBisCo) activity.RuBisCo regulation.carboxy-D-arabinitol-1-phosphatase (CA1PP)
1.2.2	Photosynthesis.calvin cycle.phosphoglycerate kinase
1.2.3	Photosynthesis.calvin cycle.glyceraldehyde 3-phosphate dehydrogenase	pb.36437.1	glyceraldehyde 3-phosphate dehydrogenase (original description: none)	T
1.2.3	Photosynthesis.calvin cycle.glyceraldehyde 3-phosphate dehydrogenase	pb.36622.12	glyceraldehyde 3-phosphate dehydrogenase (original description: none)	T
1.2.3	Photosynthesis.calvin cycle.glyceraldehyde 3-phosphate dehydrogenase	pb.16895.106	glyceraldehyde 3-phosphate dehydrogenase (original description: none)	T
1.2.4	Photosynthesis.calvin cycle.triosephosphate isomerase
1.2.5	Photosynthesis.calvin cycle.fructose 1,6-bisphosphate aldolase	pb.35282.1	fructose 1,6-bisphosphate aldolase (original description: none)	T
1.2.5	Photosynthesis.calvin cycle.fructose 1,6-bisphosphate aldolase	pb.32013.1	fructose 1,6-bisphosphate aldolase (original description: none)	T
1.2.5	Photosynthesis.calvin cycle.fructose 1,6-bisphosphate aldolase	pb.37387.1	fructose 1,6-bisphosphate aldolase (original description: none)	T
1.2.5	Photosynthesis.calvin cycle.fructose 1,6-bisphosphate aldolase	pb.18400.111	fructose 1,6-bisphosphate aldolase (original description: none)	T
1.2.6	Photosynthesis.calvin cycle.fructose-1,6-bisphosphatase	pb.39052.3	fructose-1,6-bisphosphatase (original description: none)	T
1.2.7	Photosynthesis.calvin cycle.transketolase	pb.11073.9	transketolase (original description: none)	T
1.2.8	Photosynthesis.calvin cycle.sedoheptulose-1,7-bisphosphatase	pb.40211.1	sedoheptulose-1,7-bisphosphatase (original description: none)	T
1.2.8	Photosynthesis.calvin cycle.sedoheptulose-1,7-bisphosphatase	pb.27337.1	sedoheptulose-1,7-bisphosphatase (original description: none)	T
1.2.8	Photosynthesis.calvin cycle.sedoheptulose-1,7-bisphosphatase	pb.19042.2	sedoheptulose-1,7-bisphosphatase (original description: none)	T
1.2.8	Photosynthesis.calvin cycle.sedoheptulose-1,7-bisphosphatase	pb.2955.12	sedoheptulose-1,7-bisphosphatase (original description: none)	T
1.2.9	Photosynthesis.calvin cycle.phosphopentose isomerase	pb.9037.1	phosphopentose isomerase (original description: none)	T
1.2.9	Photosynthesis.calvin cycle.phosphopentose isomerase	pb.11486.1	phosphopentose isomerase (original description: none)	T
1.2.9	Photosynthesis.calvin cycle.phosphopentose isomerase	pb.4878.7	phosphopentose isomerase (original description: none)	T
1.2.10	Photosynthesis.calvin cycle.phosphopentose epimerase
1.2.11	Photosynthesis.calvin cycle.phosphoribulokinase
1.2.12	Photosynthesis.calvin cycle.NADPH-dependent malate dehydrogenase
1.3	Photosynthesis.photorespiration
1.3.1	Photosynthesis.photorespiration.phosphoglycolate phosphatase	pb.42307.1	phosphoglycolate phosphatase (original description: none)	T
1.3.1	Photosynthesis.photorespiration.phosphoglycolate phosphatase	pb.29680.1	phosphoglycolate phosphatase (original description: none)	T
1.3.2	Photosynthesis.photorespiration.glycolate oxidase
1.3.3	Photosynthesis.photorespiration.aminotransferase activities
1.3.3.1	Photosynthesis.photorespiration.aminotransferase activities.glutamate-glyoxylate transaminase
1.3.3.2	Photosynthesis.photorespiration.aminotransferase activities.serine-glyoxylate transaminase
1.3.4	Photosynthesis.photorespiration.glycine decarboxylase complex
1.3.4.1	Photosynthesis.photorespiration.glycine decarboxylase complex.glycine dehydrogenase component P-protein	pb.1289.4	glycine dehydrogenase component P-protein of glycine cleavage system (original description: none)	T
1.3.4.2	Photosynthesis.photorespiration.glycine decarboxylase complex.aminomethyltransferase component T-protein
1.3.4.3	Photosynthesis.photorespiration.glycine decarboxylase complex.dihydrolipoyl dehydrogenase component L-protein	pb.1192.16	dihydrolipoyl dehydrogenase component L-protein of glycine cleavage system (original description: none)	T
1.3.4.4	Photosynthesis.photorespiration.glycine decarboxylase complex.lipoamide-containing component H-protein
1.3.5	Photosynthesis.photorespiration.serine hydroxymethyltransferase (SHM)	pb.33724.6	serine hydroxymethyltransferase (original description: none)	T
1.3.5	Photosynthesis.photorespiration.serine hydroxymethyltransferase (SHM)	pb.28817.1	serine hydroxymethyltransferase (original description: none)	T
1.3.6	Photosynthesis.photorespiration.hydroxypyruvate reductase (HPR)
1.3.7	Photosynthesis.photorespiration.glycerate kinase	pb.32713.1	glycerate kinase (original description: none)	T
1.3.8	Photosynthesis.photorespiration.glycerate:glycolate transporter	pb.33867.1	glycerate:glycolate transporter (original description: none)	T
1.3.8	Photosynthesis.photorespiration.glycerate:glycolate transporter	pb.10794.1	glycerate:glycolate transporter (original description: none)	T
1.3.8	Photosynthesis.photorespiration.glycerate:glycolate transporter	pb.11673.6	glycerate:glycolate transporter (original description: none)	T
1.3.8	Photosynthesis.photorespiration.glycerate:glycolate transporter	pb.11727.1	glycerate:glycolate transporter (original description: none)	T
1.4	Photosynthesis.CAM/C4 photosynthesis
1.4.1	Photosynthesis.CAM/C4 photosynthesis.phosphoenolpyruvate (PEP) carboxylase activity
1.4.1.1	Photosynthesis.CAM/C4 photosynthesis.phosphoenolpyruvate (PEP) carboxylase activity.PEP carboxylase	pb.16576.1	PEP carboxylase (original description: none)	T
1.4.1.1	Photosynthesis.CAM/C4 photosynthesis.phosphoenolpyruvate (PEP) carboxylase activity.PEP carboxylase	pb.12874.1	PEP carboxylase (original description: none)	T
1.4.1.2	Photosynthesis.CAM/C4 photosynthesis.phosphoenolpyruvate (PEP) carboxylase activity.PEP carboxylase regulatory kinase
1.4.2	Photosynthesis.CAM/C4 photosynthesis.NAD-dependent malate dehydrogenase	pb.24061.2	NAD-dependent malate dehydrogenase (original description: none)	T
2	Cellular respiration
2.1	Cellular respiration.glycolysis
2.1.1	Cellular respiration.glycolysis.cytosolic glycolysis
2.1.1.1	Cellular respiration.glycolysis.cytosolic glycolysis.phosphofructokinase activities
2.1.1.1.1	Cellular respiration.glycolysis.cytosolic glycolysis.phosphofructokinase activities.ATP-dependent phosphofructokinase	pb.36117.1	ATP-dependent phosphofructokinase (original description: none)	T
2.1.1.1.2	Cellular respiration.glycolysis.cytosolic glycolysis.phosphofructokinase activities.pyrophosphate-dependent phosphofructokinase	pb.30273.1	pyrophosphate-dependent phosphofructokinase (original description: none)	T
2.1.1.1.2	Cellular respiration.glycolysis.cytosolic glycolysis.phosphofructokinase activities.pyrophosphate-dependent phosphofructokinase	pb.28241.6	pyrophosphate-dependent phosphofructokinase (original description: none)	T
2.1.1.2	Cellular respiration.glycolysis.cytosolic glycolysis.aldolase	pb.32525.1	aldolase (original description: none)	T
2.1.1.3	Cellular respiration.glycolysis.cytosolic glycolysis.triosephosphate isomerase
2.1.1.4	Cellular respiration.glycolysis.cytosolic glycolysis.glyceraldehyde 3-phosphate dehydrogenase activities
2.1.1.4.1	Cellular respiration.glycolysis.cytosolic glycolysis.glyceraldehyde 3-phosphate dehydrogenase activities.NAD-dependent glyceraldehyde 3-phosphate dehydrogenase	pb.38495.2	NAD-dependent glyceraldehyde 3-phosphate dehydrogenase (original description: none)	T
2.1.1.4.2	Cellular respiration.glycolysis.cytosolic glycolysis.glyceraldehyde 3-phosphate dehydrogenase activities.NADP-dependent glyceraldehyde 3-phosphate dehydrogenase	pb.25706.13	NADP-dependent glyceraldehyde 3-phosphate dehydrogenase (original description: none)	T
2.1.1.5	Cellular respiration.glycolysis.cytosolic glycolysis.phosphoglycerate kinase
2.1.1.6	Cellular respiration.glycolysis.cytosolic glycolysis.phosphoglycerate mutase
2.1.1.7	Cellular respiration.glycolysis.cytosolic glycolysis.enolase
2.1.1.8	Cellular respiration.glycolysis.cytosolic glycolysis.pyruvate kinase
2.1.2	Cellular respiration.glycolysis.methylglyoxal degradation
2.1.2.1	Cellular respiration.glycolysis.methylglyoxal degradation.lactoyl-glutathione lyase (GLX1)	pb.39325.1	lactoyl-glutathione lyase (GLX1) (original description: none)	T
2.1.2.1	Cellular respiration.glycolysis.methylglyoxal degradation.lactoyl-glutathione lyase (GLX1)	pb.40399.3	lactoyl-glutathione lyase (GLX1) (original description: none)	T
2.1.2.1	Cellular respiration.glycolysis.methylglyoxal degradation.lactoyl-glutathione lyase (GLX1)	pb.35649.1	lactoyl-glutathione lyase (GLX1) (original description: none)	T
2.1.2.1	Cellular respiration.glycolysis.methylglyoxal degradation.lactoyl-glutathione lyase (GLX1)	pb.24015.2	lactoyl-glutathione lyase (GLX1) (original description: none)	T
2.1.2.2	Cellular respiration.glycolysis.methylglyoxal degradation.hydroxy-acyl-glutathione hydrolase (GLX2)
2.1.2.3	Cellular respiration.glycolysis.methylglyoxal degradation.glutathione-independent glyoxalase (GLY-III)	pb.30330.1	glutathione-independent glyoxalase (GLY-III) (original description: none)	T
2.1.2.4	Cellular respiration.glycolysis.methylglyoxal degradation.D-lactate dehydrogenase
2.2	Cellular respiration.pyruvate oxidation
2.2.1	Cellular respiration.pyruvate oxidation.mitochondrial pyruvate dehydrogenase complex
2.2.1.1	Cellular respiration.pyruvate oxidation.mitochondrial pyruvate dehydrogenase complex.component E1 heterodimer
2.2.1.1.1	Cellular respiration.pyruvate oxidation.mitochondrial pyruvate dehydrogenase complex.component E1 heterodimer.subunit alpha
2.2.1.1.2	Cellular respiration.pyruvate oxidation.mitochondrial pyruvate dehydrogenase complex.component E1 heterodimer.subunit beta
2.2.1.2	Cellular respiration.pyruvate oxidation.mitochondrial pyruvate dehydrogenase complex.component E2
2.2.1.3	Cellular respiration.pyruvate oxidation.mitochondrial pyruvate dehydrogenase complex.component E3	pb.1192.16	component E3 of mitochondrial pyruvate dehydrogenase complex (original description: none)	T
2.2.1.4	Cellular respiration.pyruvate oxidation.mitochondrial pyruvate dehydrogenase complex.regulation
2.2.1.4.1	Cellular respiration.pyruvate oxidation.mitochondrial pyruvate dehydrogenase complex.regulation.pyruvate dehydrogenase kinase
2.3	Cellular respiration.tricarboxylic acid cycle
2.3.1	Cellular respiration.tricarboxylic acid cycle.citrate synthase
2.3.2	Cellular respiration.tricarboxylic acid cycle.aconitase	pb.19636.1	aconitase (original description: none)	T
2.3.2	Cellular respiration.tricarboxylic acid cycle.aconitase	pb.15240.1	aconitase (original description: none)	T
2.3.3	Cellular respiration.tricarboxylic acid cycle.isocitrate dehydrogenase heterodimer
2.3.3.1	Cellular respiration.tricarboxylic acid cycle.isocitrate dehydrogenase heterodimer.catalytic component
2.3.3.2	Cellular respiration.tricarboxylic acid cycle.isocitrate dehydrogenase heterodimer.regulatory component	pb.40076.1	regulatory component of isocitrate dehydrogenase heterodimer (original description: none)	T
2.3.4	Cellular respiration.tricarboxylic acid cycle.2-oxoglutarate dehydrogenase complex
2.3.4.1	Cellular respiration.tricarboxylic acid cycle.2-oxoglutarate dehydrogenase complex.component E1
2.3.4.2	Cellular respiration.tricarboxylic acid cycle.2-oxoglutarate dehydrogenase complex.component E2
2.3.4.3	Cellular respiration.tricarboxylic acid cycle.2-oxoglutarate dehydrogenase complex.component E3	pb.1192.16	component E3 of 2-oxoglutarate dehydrogenase complex (original description: none)	T
2.3.5	Cellular respiration.tricarboxylic acid cycle.succinyl-CoA ligase heterodimer
2.3.5.1	Cellular respiration.tricarboxylic acid cycle.succinyl-CoA ligase heterodimer.subunit alpha
2.3.5.2	Cellular respiration.tricarboxylic acid cycle.succinyl-CoA ligase heterodimer.subunit beta
2.3.6	Cellular respiration.tricarboxylic acid cycle.succinate dehydrogenase complex
2.3.6.1	Cellular respiration.tricarboxylic acid cycle.succinate dehydrogenase complex.components
2.3.6.1.1	Cellular respiration.tricarboxylic acid cycle.succinate dehydrogenase complex.components.flavoprotein component SDH1
2.3.6.1.2	Cellular respiration.tricarboxylic acid cycle.succinate dehydrogenase complex.components.iron-sulphur component SDH2	pb.39418.2	iron-sulphur component SDH2 of succinate dehydrogenase complex (original description: none)	T
2.3.6.1.3	Cellular respiration.tricarboxylic acid cycle.succinate dehydrogenase complex.components.membrane-anchor component SDH3
2.3.6.1.4	Cellular respiration.tricarboxylic acid cycle.succinate dehydrogenase complex.components.membrane-anchor component SDH4
2.3.6.1.5	Cellular respiration.tricarboxylic acid cycle.succinate dehydrogenase complex.components.component SDH5
2.3.6.1.6	Cellular respiration.tricarboxylic acid cycle.succinate dehydrogenase complex.components.component SDH6
2.3.6.1.7	Cellular respiration.tricarboxylic acid cycle.succinate dehydrogenase complex.components.component SDH7
2.3.6.1.8	Cellular respiration.tricarboxylic acid cycle.succinate dehydrogenase complex.components.component SDH8
2.3.6.2	Cellular respiration.tricarboxylic acid cycle.succinate dehydrogenase complex.assembly
2.3.6.2.1	Cellular respiration.tricarboxylic acid cycle.succinate dehydrogenase complex.assembly.flavinylation factor (SDHAF2)	pb.22817.4	succinate dehydrogenase flavinylation factor (SDHAF2) (original description: none)	T
2.3.6.2.2	Cellular respiration.tricarboxylic acid cycle.succinate dehydrogenase complex.assembly.assembly factor (SDHAF4)
2.3.7	Cellular respiration.tricarboxylic acid cycle.fumarase
2.3.8	Cellular respiration.tricarboxylic acid cycle.mitochondrial NAD-dependent malate dehydrogenase
2.3.9	Cellular respiration.tricarboxylic acid cycle.mitochondrial NAD-dependent malic enzyme	pb.24565.1	mitochondrial NAD-dependent malic enzyme (original description: none)	T
2.3.9	Cellular respiration.tricarboxylic acid cycle.mitochondrial NAD-dependent malic enzyme	pb.15569.2	mitochondrial NAD-dependent malic enzyme (original description: none)	T
2.3.9	Cellular respiration.tricarboxylic acid cycle.mitochondrial NAD-dependent malic enzyme	pb.2007.303	mitochondrial NAD-dependent malic enzyme (original description: none)	T
2.4	Cellular respiration.oxidative phosphorylation
2.4.1	Cellular respiration.oxidative phosphorylation.NADH dehydrogenase complex
2.4.1.1	Cellular respiration.oxidative phosphorylation.NADH dehydrogenase complex.module N (electron input) components
2.4.1.1.1	Cellular respiration.oxidative phosphorylation.NADH dehydrogenase complex.module N (electron input) components.component NQO1	pb.31091.1	component NQO1 of NADH dehydrogenase electron input (module N) (original description: none)	T
2.4.1.1.2	Cellular respiration.oxidative phosphorylation.NADH dehydrogenase complex.module N (electron input) components.component NQO2
2.4.1.1.3	Cellular respiration.oxidative phosphorylation.NADH dehydrogenase complex.module N (electron input) components.component NQO3
2.4.1.2	Cellular respiration.oxidative phosphorylation.NADH dehydrogenase complex.module Q (electron output) components
2.4.1.2.1	Cellular respiration.oxidative phosphorylation.NADH dehydrogenase complex.module Q (electron output) components.component NQO4
2.4.1.2.2	Cellular respiration.oxidative phosphorylation.NADH dehydrogenase complex.module Q (electron output) components.component NQO5
2.4.1.2.3	Cellular respiration.oxidative phosphorylation.NADH dehydrogenase complex.module Q (electron output) components.component NQO6/PSST
2.4.1.2.4	Cellular respiration.oxidative phosphorylation.NADH dehydrogenase complex.module Q (electron output) components.component NQO9/TYKY
2.4.1.3	Cellular respiration.oxidative phosphorylation.NADH dehydrogenase complex.module P (proton translocation) components
2.4.1.3.1	Cellular respiration.oxidative phosphorylation.NADH dehydrogenase complex.module P (proton translocation) components.component ND1/NQO8
2.4.1.3.2	Cellular respiration.oxidative phosphorylation.NADH dehydrogenase complex.module P (proton translocation) components.component ND2/NQO14
2.4.1.3.3	Cellular respiration.oxidative phosphorylation.NADH dehydrogenase complex.module P (proton translocation) components.component ND3/NQO7
2.4.1.3.4	Cellular respiration.oxidative phosphorylation.NADH dehydrogenase complex.module P (proton translocation) components.component ND4/NQO13	pb.5676.55	component ND4/NQO13 of NADH dehydrogenase proton translocation (module P) (original description: none)	T
2.4.1.3.5	Cellular respiration.oxidative phosphorylation.NADH dehydrogenase complex.module P (proton translocation) components.component ND4L/NQO11
2.4.1.3.6	Cellular respiration.oxidative phosphorylation.NADH dehydrogenase complex.module P (proton translocation) components.component ND5/NQO12
2.4.1.3.7	Cellular respiration.oxidative phosphorylation.NADH dehydrogenase complex.module P (proton translocation) components.component ND6/NQO10
2.4.1.4	Cellular respiration.oxidative phosphorylation.NADH dehydrogenase complex.non-core components
2.4.1.4.1	Cellular respiration.oxidative phosphorylation.NADH dehydrogenase complex.non-core components.alpha subcomplex
2.4.1.4.1.1	Cellular respiration.oxidative phosphorylation.NADH dehydrogenase complex.non-core components.alpha subcomplex.component NDUFA2
2.4.1.4.1.2	Cellular respiration.oxidative phosphorylation.NADH dehydrogenase complex.non-core components.alpha subcomplex.component NDUFA5
2.4.1.4.1.3	Cellular respiration.oxidative phosphorylation.NADH dehydrogenase complex.non-core components.alpha subcomplex.component NDUFA6
2.4.1.4.1.4	Cellular respiration.oxidative phosphorylation.NADH dehydrogenase complex.non-core components.alpha subcomplex.component NDUFA8
2.4.1.4.1.5	Cellular respiration.oxidative phosphorylation.NADH dehydrogenase complex.non-core components.alpha subcomplex.component NDUFA9
2.4.1.4.1.6	Cellular respiration.oxidative phosphorylation.NADH dehydrogenase complex.non-core components.alpha subcomplex.component NDUFA12
2.4.1.4.1.7	Cellular respiration.oxidative phosphorylation.NADH dehydrogenase complex.non-core components.alpha subcomplex.component NDUFA13
2.4.1.4.2	Cellular respiration.oxidative phosphorylation.NADH dehydrogenase complex.non-core components.beta subcomplex
2.4.1.4.2.1	Cellular respiration.oxidative phosphorylation.NADH dehydrogenase complex.non-core components.beta subcomplex.component NDUFB2
2.4.1.4.2.2	Cellular respiration.oxidative phosphorylation.NADH dehydrogenase complex.non-core components.beta subcomplex.component NDUFB3
2.4.1.4.2.3	Cellular respiration.oxidative phosphorylation.NADH dehydrogenase complex.non-core components.beta subcomplex.component NDUFB7
2.4.1.4.2.4	Cellular respiration.oxidative phosphorylation.NADH dehydrogenase complex.non-core components.beta subcomplex.component NDUFB8
2.4.1.4.2.5	Cellular respiration.oxidative phosphorylation.NADH dehydrogenase complex.non-core components.beta subcomplex.component NDUFB9
2.4.1.4.2.6	Cellular respiration.oxidative phosphorylation.NADH dehydrogenase complex.non-core components.beta subcomplex.component NDUFB10
2.4.1.4.2.7	Cellular respiration.oxidative phosphorylation.NADH dehydrogenase complex.non-core components.beta subcomplex.component NDUFB11
2.4.1.4.3	Cellular respiration.oxidative phosphorylation.NADH dehydrogenase complex.non-core components.component NduFS4
2.4.1.4.4	Cellular respiration.oxidative phosphorylation.NADH dehydrogenase complex.non-core components.component NduFS5
2.4.1.4.5	Cellular respiration.oxidative phosphorylation.NADH dehydrogenase complex.non-core components.component NduFS6
2.4.1.4.6	Cellular respiration.oxidative phosphorylation.NADH dehydrogenase complex.non-core components.carbonic anhydrase component
2.4.1.4.7	Cellular respiration.oxidative phosphorylation.NADH dehydrogenase complex.non-core components.component CAL
2.4.2	Cellular respiration.oxidative phosphorylation.alternative NAD(P)H dehydrogenase activities
2.4.2.1	Cellular respiration.oxidative phosphorylation.alternative NAD(P)H dehydrogenase activities.type-II NAD(P)H dehydrogenase activities
2.4.2.1.1	Cellular respiration.oxidative phosphorylation.alternative NAD(P)H dehydrogenase activities.type-II NAD(P)H dehydrogenase activities.NAD(P)H dehydrogenase (NDA)
2.4.2.1.2	Cellular respiration.oxidative phosphorylation.alternative NAD(P)H dehydrogenase activities.type-II NAD(P)H dehydrogenase activities.NAD(P)H dehydrogenase (NDB)	pb.13738.2	NAD(P)H dehydrogenase (NDB) (original description: none)	T
2.4.2.1.2	Cellular respiration.oxidative phosphorylation.alternative NAD(P)H dehydrogenase activities.type-II NAD(P)H dehydrogenase activities.NAD(P)H dehydrogenase (NDB)	pb.4761.13	NAD(P)H dehydrogenase (NDB) (original description: none)	T
2.4.2.1.3	Cellular respiration.oxidative phosphorylation.alternative NAD(P)H dehydrogenase activities.type-II NAD(P)H dehydrogenase activities.NAD(P)H dehydrogenase (NDC)
2.4.2.2	Cellular respiration.oxidative phosphorylation.alternative NAD(P)H dehydrogenase activities.alternative oxidase (AOx)	pb.32754.1	alternative oxidase (AOx) (original description: none)	T
2.4.2.2	Cellular respiration.oxidative phosphorylation.alternative NAD(P)H dehydrogenase activities.alternative oxidase (AOx)	pb.40217.1	alternative oxidase (AOx) (original description: none)	T
2.4.2.2	Cellular respiration.oxidative phosphorylation.alternative NAD(P)H dehydrogenase activities.alternative oxidase (AOx)	pb.37869.1	alternative oxidase (AOx) (original description: none)	T
2.4.2.2	Cellular respiration.oxidative phosphorylation.alternative NAD(P)H dehydrogenase activities.alternative oxidase (AOx)	pb.6959.9	alternative oxidase (AOx) (original description: none)	T
2.4.2.3	Cellular respiration.oxidative phosphorylation.alternative NAD(P)H dehydrogenase activities.mitochondrial uncoupling protein (PUMP)
2.4.3	Cellular respiration.oxidative phosphorylation.cytochrome c reductase complex
2.4.3.1	Cellular respiration.oxidative phosphorylation.cytochrome c reductase complex.component cytochrome b
2.4.3.2	Cellular respiration.oxidative phosphorylation.cytochrome c reductase complex.component cytochrome c1	pb.32113.1	cytochrome c1 component of cytochrome c reductase complex (original description: none)	T
2.4.3.2	Cellular respiration.oxidative phosphorylation.cytochrome c reductase complex.component cytochrome c1	pb.33023.1	cytochrome c1 component of cytochrome c reductase complex (original description: none)	T
2.4.3.3	Cellular respiration.oxidative phosphorylation.cytochrome c reductase complex.peptidase component MPP heterodimer
2.4.3.3.1	Cellular respiration.oxidative phosphorylation.cytochrome c reductase complex.peptidase component MPP heterodimer.subunit alpha
2.4.3.3.2	Cellular respiration.oxidative phosphorylation.cytochrome c reductase complex.peptidase component MPP heterodimer.subunit beta
2.4.3.4	Cellular respiration.oxidative phosphorylation.cytochrome c reductase complex.Rieske iron-sulphur component UCR1
2.4.3.5	Cellular respiration.oxidative phosphorylation.cytochrome c reductase complex.component QCR6
2.4.3.6	Cellular respiration.oxidative phosphorylation.cytochrome c reductase complex.component QCR7
2.4.3.7	Cellular respiration.oxidative phosphorylation.cytochrome c reductase complex.component QCR8
2.4.3.8	Cellular respiration.oxidative phosphorylation.cytochrome c reductase complex.component QCR9
2.4.3.9	Cellular respiration.oxidative phosphorylation.cytochrome c reductase complex.component QCR10
2.4.4	Cellular respiration.oxidative phosphorylation.cytochrome c
2.4.4.1	Cellular respiration.oxidative phosphorylation.cytochrome c.cytochrome c protein
2.4.4.2	Cellular respiration.oxidative phosphorylation.cytochrome c.CCM cytochrome c maturation system (system I)
2.4.4.2.1	Cellular respiration.oxidative phosphorylation.cytochrome c.CCM cytochrome c maturation system (system I).CcmABC complex
2.4.4.2.1.1	Cellular respiration.oxidative phosphorylation.cytochrome c.CCM cytochrome c maturation system (system I).CcmABC complex.ATP-binding component CcmA
2.4.4.2.1.2	Cellular respiration.oxidative phosphorylation.cytochrome c.CCM cytochrome c maturation system (system I).CcmABC complex.integral membrane component CcmB
2.4.4.2.1.3	Cellular respiration.oxidative phosphorylation.cytochrome c.CCM cytochrome c maturation system (system I).CcmABC complex.component CcmC
2.4.4.2.2	Cellular respiration.oxidative phosphorylation.cytochrome c.CCM cytochrome c maturation system (system I).heme chaperone (CcmE)
2.4.4.2.3	Cellular respiration.oxidative phosphorylation.cytochrome c.CCM cytochrome c maturation system (system I).apocytochrome-heme assembly complex
2.4.4.2.3.1	Cellular respiration.oxidative phosphorylation.cytochrome c.CCM cytochrome c maturation system (system I).apocytochrome-heme assembly complex.component CcmFc
2.4.4.2.3.2	Cellular respiration.oxidative phosphorylation.cytochrome c.CCM cytochrome c maturation system (system I).apocytochrome-heme assembly complex.component CcmFn
2.4.4.2.3.3	Cellular respiration.oxidative phosphorylation.cytochrome c.CCM cytochrome c maturation system (system I).apocytochrome-heme assembly complex.component CcmH
2.4.4.3	Cellular respiration.oxidative phosphorylation.cytochrome c.CCHL cytochrome c maturation system (system III)
2.4.4.3.1	Cellular respiration.oxidative phosphorylation.cytochrome c.CCHL cytochrome c maturation system (system III).cytochrome c synthetase (Cchl)
2.4.5	Cellular respiration.oxidative phosphorylation.cytochrome c oxidase complex
2.4.5.1	Cellular respiration.oxidative phosphorylation.cytochrome c oxidase complex.core components
2.4.5.1.1	Cellular respiration.oxidative phosphorylation.cytochrome c oxidase complex.core components.component COX1
2.4.5.1.2	Cellular respiration.oxidative phosphorylation.cytochrome c oxidase complex.core components.component COX2
2.4.5.1.3	Cellular respiration.oxidative phosphorylation.cytochrome c oxidase complex.core components.component COX3
2.4.5.1.4	Cellular respiration.oxidative phosphorylation.cytochrome c oxidase complex.core components.component COX5b
2.4.5.1.5	Cellular respiration.oxidative phosphorylation.cytochrome c oxidase complex.core components.component COX5c
2.4.5.1.6	Cellular respiration.oxidative phosphorylation.cytochrome c oxidase complex.core components.component COX6a
2.4.5.1.7	Cellular respiration.oxidative phosphorylation.cytochrome c oxidase complex.core components.component COX6b
2.4.5.2	Cellular respiration.oxidative phosphorylation.cytochrome c oxidase complex.accessory assembly components
2.4.5.2.1	Cellular respiration.oxidative phosphorylation.cytochrome c oxidase complex.accessory assembly components.component COX11	pb.40827.1	component COX11 of cytochrome c oxidase assembly (original description: none)	T
2.4.5.2.2	Cellular respiration.oxidative phosphorylation.cytochrome c oxidase complex.accessory assembly components.component COX14
2.4.5.2.3	Cellular respiration.oxidative phosphorylation.cytochrome c oxidase complex.accessory assembly components.component COX15
2.4.5.2.4	Cellular respiration.oxidative phosphorylation.cytochrome c oxidase complex.accessory assembly components.component COX16
2.4.5.2.5	Cellular respiration.oxidative phosphorylation.cytochrome c oxidase complex.accessory assembly components.component COX17
2.4.5.2.6	Cellular respiration.oxidative phosphorylation.cytochrome c oxidase complex.accessory assembly components.component COX18
2.4.5.2.7	Cellular respiration.oxidative phosphorylation.cytochrome c oxidase complex.accessory assembly components.component COX19
2.4.5.2.8	Cellular respiration.oxidative phosphorylation.cytochrome c oxidase complex.accessory assembly components.component SURF1
2.4.5.2.9	Cellular respiration.oxidative phosphorylation.cytochrome c oxidase complex.accessory assembly components.component HCC/SCO1
2.4.6	Cellular respiration.oxidative phosphorylation.ATP synthase complex
2.4.6.1	Cellular respiration.oxidative phosphorylation.ATP synthase complex.membrane MF0 subcomplex
2.4.6.1.1	Cellular respiration.oxidative phosphorylation.ATP synthase complex.membrane MF0 subcomplex.subunit a
2.4.6.1.2	Cellular respiration.oxidative phosphorylation.ATP synthase complex.membrane MF0 subcomplex.subunit b
2.4.6.1.3	Cellular respiration.oxidative phosphorylation.ATP synthase complex.membrane MF0 subcomplex.subunit c
2.4.6.1.4	Cellular respiration.oxidative phosphorylation.ATP synthase complex.membrane MF0 subcomplex.subunit d
2.4.6.1.5	Cellular respiration.oxidative phosphorylation.ATP synthase complex.membrane MF0 subcomplex.subunit g	pb.15107.4	subunit g of ATP synthase membrane MF0 subcomplex (original description: none)	T
2.4.6.1.6	Cellular respiration.oxidative phosphorylation.ATP synthase complex.membrane MF0 subcomplex.subunit A6L
2.4.6.1.7	Cellular respiration.oxidative phosphorylation.ATP synthase complex.membrane MF0 subcomplex.subunit ATP6
2.4.6.2	Cellular respiration.oxidative phosphorylation.ATP synthase complex.peripheral MF1 subcomplex
2.4.6.2.1	Cellular respiration.oxidative phosphorylation.ATP synthase complex.peripheral MF1 subcomplex.subunit alpha	pb.6717.1	subunit alpha of ATP synthase peripheral MF1 subcomplex (original description: none)	T
2.4.6.2.2	Cellular respiration.oxidative phosphorylation.ATP synthase complex.peripheral MF1 subcomplex.subunit beta
2.4.6.2.3	Cellular respiration.oxidative phosphorylation.ATP synthase complex.peripheral MF1 subcomplex.subunit gamma
2.4.6.2.4	Cellular respiration.oxidative phosphorylation.ATP synthase complex.peripheral MF1 subcomplex.subunit delta/OSCP
2.4.6.2.5	Cellular respiration.oxidative phosphorylation.ATP synthase complex.peripheral MF1 subcomplex.subunit delta_
2.4.6.2.6	Cellular respiration.oxidative phosphorylation.ATP synthase complex.peripheral MF1 subcomplex.subunit epsilon
2.4.6.3	Cellular respiration.oxidative phosphorylation.ATP synthase complex.assembly
2.4.6.3.1	Cellular respiration.oxidative phosphorylation.ATP synthase complex.assembly.chaperone (ATP10)
2.4.6.3.2	Cellular respiration.oxidative phosphorylation.ATP synthase complex.assembly.chaperone (ATP11)
2.4.6.3.3	Cellular respiration.oxidative phosphorylation.ATP synthase complex.assembly.chaperone (ATP12)
3	Carbohydrate metabolism
3.1	Carbohydrate metabolism.sucrose metabolism
3.1.1	Carbohydrate metabolism.sucrose metabolism.triose-phosphate translocation
3.1.1.1	Carbohydrate metabolism.sucrose metabolism.triose-phosphate translocation.triose phosphate:phosphate translocator
3.1.2	Carbohydrate metabolism.sucrose metabolism.biosynthesis
3.1.2.1	Carbohydrate metabolism.sucrose metabolism.biosynthesis.cytosolic triose-phosphate isomerase
3.1.2.2	Carbohydrate metabolism.sucrose metabolism.biosynthesis.cytosolic fructose-bisphosphate aldolase	pb.32525.1	cytosolic fructose-bisphosphate aldolase (original description: none)	T
3.1.2.3	Carbohydrate metabolism.sucrose metabolism.biosynthesis.cytosolic fructose-1,6-bisphosphatase
3.1.2.4	Carbohydrate metabolism.sucrose metabolism.biosynthesis.cytosolic phosphoglucose isomerase
3.1.2.5	Carbohydrate metabolism.sucrose metabolism.biosynthesis.cytosolic phosphoglucomutase
3.1.2.6	Carbohydrate metabolism.sucrose metabolism.biosynthesis.cytosolic UDP-glucose pyrophosphorylase
3.1.2.7	Carbohydrate metabolism.sucrose metabolism.biosynthesis.sucrose-phosphate synthase	pb.19482.1	sucrose-phosphate synthase (original description: none)	T
3.1.2.7	Carbohydrate metabolism.sucrose metabolism.biosynthesis.sucrose-phosphate synthase	pb.19932.1	sucrose-phosphate synthase (original description: none)	T
3.1.2.7	Carbohydrate metabolism.sucrose metabolism.biosynthesis.sucrose-phosphate synthase	pb.17260.1	sucrose-phosphate synthase (original description: none)	T
3.1.2.8	Carbohydrate metabolism.sucrose metabolism.biosynthesis.sucrose-phosphate phosphatase
3.1.3	Carbohydrate metabolism.sucrose metabolism.translocation
3.1.3.1	Carbohydrate metabolism.sucrose metabolism.translocation.sucrose transporter
3.1.4	Carbohydrate metabolism.sucrose metabolism.degradation
3.1.4.1	Carbohydrate metabolism.sucrose metabolism.degradation.invertase activities
3.1.4.1.1	Carbohydrate metabolism.sucrose metabolism.degradation.invertase activities.acid beta-fructofuranosidase (CWIN)	pb.32434.3	acid beta-fructofuranosidase (CWIN) (original description: none)	T
3.1.4.1.2	Carbohydrate metabolism.sucrose metabolism.degradation.invertase activities.acid beta-fructofuranosidase (VIN)
3.1.4.1.3	Carbohydrate metabolism.sucrose metabolism.degradation.invertase activities.alkaline sucrose-specific invertase (CIN)	pb.24734.4	alkaline sucrose-specific invertase (CIN) (original description: none)	T
3.1.4.1.3	Carbohydrate metabolism.sucrose metabolism.degradation.invertase activities.alkaline sucrose-specific invertase (CIN)	pb.22718.2	alkaline sucrose-specific invertase (CIN) (original description: none)	T
3.1.4.2	Carbohydrate metabolism.sucrose metabolism.degradation.sucrose synthase	pb.20927.2	sucrose synthase (original description: none)	T
3.1.4.2	Carbohydrate metabolism.sucrose metabolism.degradation.sucrose synthase	pb.17294.1	sucrose synthase (original description: none)	T
3.1.4.2	Carbohydrate metabolism.sucrose metabolism.degradation.sucrose synthase	pb.15792.1	sucrose synthase (original description: none)	T
3.1.4.2	Carbohydrate metabolism.sucrose metabolism.degradation.sucrose synthase	pb.14272.4	sucrose synthase (original description: none)	T
3.1.4.2	Carbohydrate metabolism.sucrose metabolism.degradation.sucrose synthase	pb.2907.1	sucrose synthase (original description: none)	T
3.1.4.2	Carbohydrate metabolism.sucrose metabolism.degradation.sucrose synthase	pb.3324.3	sucrose synthase (original description: none)	T
3.1.4.2	Carbohydrate metabolism.sucrose metabolism.degradation.sucrose synthase	pb.187.54	sucrose synthase (original description: none)	T
3.1.4.3	Carbohydrate metabolism.sucrose metabolism.degradation.hexokinase
3.1.4.4	Carbohydrate metabolism.sucrose metabolism.degradation.fructose kinase
3.1.5	Carbohydrate metabolism.sucrose metabolism.regulation of sucrose/starch partitioning
3.1.5.1	Carbohydrate metabolism.sucrose metabolism.regulation of sucrose/starch partitioning.bifunctional 6-phosphofructo-2-kinase and fructose-2,6-bisphosphatase	pb.23990.4	bifunctional 6-phosphofructo-2-kinase and fructose-2,6-bisphosphatase (original description: none)	T
3.2	Carbohydrate metabolism.starch metabolism
3.2.1	Carbohydrate metabolism.starch metabolism.granule initiation
3.2.1.1	Carbohydrate metabolism.starch metabolism.granule initiation.initiation factor (PTST2)
3.2.1.2	Carbohydrate metabolism.starch metabolism.granule initiation.initiation factor (PTST3)
3.2.1.3	Carbohydrate metabolism.starch metabolism.granule initiation.initiation factor (MRC/PII1)
3.2.2	Carbohydrate metabolism.starch metabolism.biosynthesis
3.2.2.1	Carbohydrate metabolism.starch metabolism.biosynthesis.plastidial phosphoglucose isomerase
3.2.2.2	Carbohydrate metabolism.starch metabolism.biosynthesis.plastidial phosphoglucomutase
3.2.2.3	Carbohydrate metabolism.starch metabolism.biosynthesis.ADP-glucose pyrophosphorylase	pb.23207.9	ADP-glucose pyrophosphorylase (original description: none)	T
3.2.2.4	Carbohydrate metabolism.starch metabolism.biosynthesis.starch synthase activities
3.2.2.4.1	Carbohydrate metabolism.starch metabolism.biosynthesis.starch synthase activities.starch synthase (SSI)	pb.18579.10	starch synthase (SSI) (original description: none)	T
3.2.2.4.2	Carbohydrate metabolism.starch metabolism.biosynthesis.starch synthase activities.starch synthase (SSII)	pb.21878.1	starch synthase (SSII) (original description: none)	T
3.2.2.4.2	Carbohydrate metabolism.starch metabolism.biosynthesis.starch synthase activities.starch synthase (SSII)	pb.26239.1	starch synthase (SSII) (original description: none)	T
3.2.2.4.2	Carbohydrate metabolism.starch metabolism.biosynthesis.starch synthase activities.starch synthase (SSII)	pb.21618.1	starch synthase (SSII) (original description: none)	T
3.2.2.4.2	Carbohydrate metabolism.starch metabolism.biosynthesis.starch synthase activities.starch synthase (SSII)	pb.10708.1	starch synthase (SSII) (original description: none)	T
3.2.2.4.2	Carbohydrate metabolism.starch metabolism.biosynthesis.starch synthase activities.starch synthase (SSII)	pb.15380.1	starch synthase (SSII) (original description: none)	T
3.2.2.4.3	Carbohydrate metabolism.starch metabolism.biosynthesis.starch synthase activities.starch synthase (SSIII)
3.2.2.4.4	Carbohydrate metabolism.starch metabolism.biosynthesis.starch synthase activities.starch synthase (SSIV)
3.2.2.4.5	Carbohydrate metabolism.starch metabolism.biosynthesis.starch synthase activities.granule-bound starch (amylose) synthase	pb.25953.7	granule-bound starch (amylose) synthase (original description: none)	T
3.2.2.4.6	Carbohydrate metabolism.starch metabolism.biosynthesis.starch synthase activities.amylose biosynthesis regulatory scaffold protein
3.2.2.5	Carbohydrate metabolism.starch metabolism.biosynthesis.starch branching enzyme
3.2.2.6	Carbohydrate metabolism.starch metabolism.biosynthesis.starch debranching enzyme
3.2.3	Carbohydrate metabolism.starch metabolism.degradation
3.2.3.1	Carbohydrate metabolism.starch metabolism.degradation.phosphorylation
3.2.3.1.1	Carbohydrate metabolism.starch metabolism.degradation.phosphorylation.glucan, water dikinase (GWD)	pb.9501.1	glucan, water dikinase (GWD) (original description: none)	T
3.2.3.1.1	Carbohydrate metabolism.starch metabolism.degradation.phosphorylation.glucan, water dikinase (GWD)	pb.3323.1	glucan, water dikinase (GWD) (original description: none)	T
3.2.3.1.1	Carbohydrate metabolism.starch metabolism.degradation.phosphorylation.glucan, water dikinase (GWD)	pb.137.1	glucan, water dikinase (GWD) (original description: none)	T
3.2.3.1.1	Carbohydrate metabolism.starch metabolism.degradation.phosphorylation.glucan, water dikinase (GWD)	pb.1418.1	glucan, water dikinase (GWD) (original description: none)	T
3.2.3.1.2	Carbohydrate metabolism.starch metabolism.degradation.phosphorylation.phosphoglucan, water dikinase (PWD)
3.2.3.1.3	Carbohydrate metabolism.starch metabolism.degradation.phosphorylation.dikinase regulator (ESV1)
3.2.3.2	Carbohydrate metabolism.starch metabolism.degradation.dephosphorylation
3.2.3.2.1	Carbohydrate metabolism.starch metabolism.degradation.dephosphorylation.phosphoglucan phosphatase (SEX4)
3.2.3.2.2	Carbohydrate metabolism.starch metabolism.degradation.dephosphorylation.phosphoglucan phosphatase (LSF2)
3.2.3.3	Carbohydrate metabolism.starch metabolism.degradation.hydrolysis and phosphorolysis
3.2.3.3.1	Carbohydrate metabolism.starch metabolism.degradation.hydrolysis and phosphorolysis.amylase activities
3.2.3.3.1.1	Carbohydrate metabolism.starch metabolism.degradation.hydrolysis and phosphorolysis.amylase activities.alpha amylase	pb.36559.1	alpha amylase (original description: none)	T
3.2.3.3.1.1	Carbohydrate metabolism.starch metabolism.degradation.hydrolysis and phosphorolysis.amylase activities.alpha amylase	pb.29981.1	alpha amylase (original description: none)	T
3.2.3.3.1.1	Carbohydrate metabolism.starch metabolism.degradation.hydrolysis and phosphorolysis.amylase activities.alpha amylase	pb.31819.1	alpha amylase (original description: none)	T
3.2.3.3.1.1	Carbohydrate metabolism.starch metabolism.degradation.hydrolysis and phosphorolysis.amylase activities.alpha amylase	pb.30793.1	alpha amylase (original description: none)	T
3.2.3.3.1.1	Carbohydrate metabolism.starch metabolism.degradation.hydrolysis and phosphorolysis.amylase activities.alpha amylase	pb.19600.6	alpha amylase (original description: none)	T
3.2.3.3.1.1	Carbohydrate metabolism.starch metabolism.degradation.hydrolysis and phosphorolysis.amylase activities.alpha amylase	pb.18067.8	alpha amylase (original description: none)	T
3.2.3.3.1.1	Carbohydrate metabolism.starch metabolism.degradation.hydrolysis and phosphorolysis.amylase activities.alpha amylase	pb.16742.8	alpha amylase (original description: none)	T
3.2.3.3.1.2	Carbohydrate metabolism.starch metabolism.degradation.hydrolysis and phosphorolysis.amylase activities.beta amylase	pb.24879.1	beta amylase (original description: none)	T
3.2.3.3.1.2	Carbohydrate metabolism.starch metabolism.degradation.hydrolysis and phosphorolysis.amylase activities.beta amylase	pb.26701.1	beta amylase (original description: none)	T
3.2.3.3.1.2	Carbohydrate metabolism.starch metabolism.degradation.hydrolysis and phosphorolysis.amylase activities.beta amylase	pb.33017.1	beta amylase (original description: none)	T
3.2.3.3.1.2	Carbohydrate metabolism.starch metabolism.degradation.hydrolysis and phosphorolysis.amylase activities.beta amylase	pb.28565.3	beta amylase (original description: none)	T
3.2.3.3.1.2	Carbohydrate metabolism.starch metabolism.degradation.hydrolysis and phosphorolysis.amylase activities.beta amylase	pb.31797.11	beta amylase (original description: none)	T
3.2.3.3.1.2	Carbohydrate metabolism.starch metabolism.degradation.hydrolysis and phosphorolysis.amylase activities.beta amylase	pb.22599.1	beta amylase (original description: none)	T
3.2.3.3.2	Carbohydrate metabolism.starch metabolism.degradation.hydrolysis and phosphorolysis.starch-debranching activities
3.2.3.3.2.1	Carbohydrate metabolism.starch metabolism.degradation.hydrolysis and phosphorolysis.starch-debranching activities.isoamylase-type enzyme
3.2.3.3.2.2	Carbohydrate metabolism.starch metabolism.degradation.hydrolysis and phosphorolysis.starch-debranching activities.pullulanase-type enzyme
3.2.3.3.3	Carbohydrate metabolism.starch metabolism.degradation.hydrolysis and phosphorolysis.plastidial glucanotransferase
3.2.3.3.4	Carbohydrate metabolism.starch metabolism.degradation.hydrolysis and phosphorolysis.plastidial alpha-glucan phosphorylase	pb.19543.1	plastidial alpha-glucan phosphorylase (original description: none)	T
3.2.3.3.4	Carbohydrate metabolism.starch metabolism.degradation.hydrolysis and phosphorolysis.plastidial alpha-glucan phosphorylase	pb.17622.5	plastidial alpha-glucan phosphorylase (original description: none)	T
3.2.3.3.4	Carbohydrate metabolism.starch metabolism.degradation.hydrolysis and phosphorolysis.plastidial alpha-glucan phosphorylase	pb.11583.7	plastidial alpha-glucan phosphorylase (original description: none)	T
3.2.3.4	Carbohydrate metabolism.starch metabolism.degradation.sugar translocation
3.2.3.4.1	Carbohydrate metabolism.starch metabolism.degradation.sugar translocation.maltose transporter
3.2.3.4.2	Carbohydrate metabolism.starch metabolism.degradation.sugar translocation.glucose transporter
3.2.3.5	Carbohydrate metabolism.starch metabolism.degradation.maltose metabolism
3.2.3.5.1	Carbohydrate metabolism.starch metabolism.degradation.maltose metabolism.cytosolic glucanotransferase
3.2.3.5.2	Carbohydrate metabolism.starch metabolism.degradation.maltose metabolism.cytosolic alpha-glucan phosphorylase
3.3	Carbohydrate metabolism.trehalose metabolism
3.3.1	Carbohydrate metabolism.trehalose metabolism.trehalose-6-phosphate synthase	pb.15415.1	trehalose-6-phosphate synthase (original description: none)	T
3.3.2	Carbohydrate metabolism.trehalose metabolism.trehalose-6-phosphate phosphatase	pb.36723.1	trehalose-6-phosphate phosphatase (original description: none)	T
3.3.2	Carbohydrate metabolism.trehalose metabolism.trehalose-6-phosphate phosphatase	pb.31685.5	trehalose-6-phosphate phosphatase (original description: none)	T
3.3.3	Carbohydrate metabolism.trehalose metabolism.trehalase
3.4	Carbohydrate metabolism.oligosaccharide metabolism
3.4.1	Carbohydrate metabolism.oligosaccharide metabolism.galactinol synthase	pb.39664.2	galactinol synthase (original description: none)	T
3.4.2	Carbohydrate metabolism.oligosaccharide metabolism.raffinose synthase	pb.22793.5	raffinose synthase (original description: none)	T
3.4.3	Carbohydrate metabolism.oligosaccharide metabolism.stachyose synthase
3.4.4	Carbohydrate metabolism.oligosaccharide metabolism.raffinose alpha-galactosidase
3.4.5	Carbohydrate metabolism.oligosaccharide metabolism.galactinol-sucrose galactosyltransferase
3.5	Carbohydrate metabolism.sorbitol metabolism
3.5.1	Carbohydrate metabolism.sorbitol metabolism.aldose 6-phosphate reductase	pb.40243.1	aldose 6-phosphate reductase (original description: none)	T
3.5.1	Carbohydrate metabolism.sorbitol metabolism.aldose 6-phosphate reductase	pb.29783.4	aldose 6-phosphate reductase (original description: none)	T
3.5.1	Carbohydrate metabolism.sorbitol metabolism.aldose 6-phosphate reductase	pb.34019.1	aldose 6-phosphate reductase (original description: none)	T
3.5.1	Carbohydrate metabolism.sorbitol metabolism.aldose 6-phosphate reductase	pb.26174.1	aldose 6-phosphate reductase (original description: none)	T
3.5.1	Carbohydrate metabolism.sorbitol metabolism.aldose 6-phosphate reductase	pb.17966.14	aldose 6-phosphate reductase (original description: none)	T
3.5.1	Carbohydrate metabolism.sorbitol metabolism.aldose 6-phosphate reductase	pb.17768.85	aldose 6-phosphate reductase (original description: none)	T
3.5.2	Carbohydrate metabolism.sorbitol metabolism.sorbitol dehydrogenase	pb.38984.1	sorbitol dehydrogenase (original description: none)	T
3.5.2	Carbohydrate metabolism.sorbitol metabolism.sorbitol dehydrogenase	pb.36550.5	sorbitol dehydrogenase (original description: none)	T
3.6	Carbohydrate metabolism.mannose metabolism
3.6.1	Carbohydrate metabolism.mannose metabolism.phosphomannose isomerase	pb.35576.3	phosphomannose isomerase (original description: none)	T
3.6.1	Carbohydrate metabolism.mannose metabolism.phosphomannose isomerase	pb.27512.1	phosphomannose isomerase (original description: none)	T
3.6.2	Carbohydrate metabolism.mannose metabolism.phosphomannomutase
3.6.3	Carbohydrate metabolism.mannose metabolism.aldose 6-phosphate reductase	pb.40243.1	sugar-6-phosphate reductase (original description: none)	T
3.6.3	Carbohydrate metabolism.mannose metabolism.aldose 6-phosphate reductase	pb.29783.4	sugar-6-phosphate reductase (original description: none)	T
3.6.3	Carbohydrate metabolism.mannose metabolism.aldose 6-phosphate reductase	pb.34019.1	sugar-6-phosphate reductase (original description: none)	T
3.6.3	Carbohydrate metabolism.mannose metabolism.aldose 6-phosphate reductase	pb.26174.1	sugar-6-phosphate reductase (original description: none)	T
3.6.3	Carbohydrate metabolism.mannose metabolism.aldose 6-phosphate reductase	pb.17966.14	sugar-6-phosphate reductase (original description: none)	T
3.6.3	Carbohydrate metabolism.mannose metabolism.aldose 6-phosphate reductase	pb.17768.85	sugar-6-phosphate reductase (original description: none)	T
3.6.4	Carbohydrate metabolism.mannose metabolism.phosphosugar phosphatase	pb.40757.2	phosphosugar phosphatase (original description: none)	T
3.7	Carbohydrate metabolism.galactose metabolism
3.7.1	Carbohydrate metabolism.galactose metabolism.D-galactokinase
3.8	Carbohydrate metabolism.ribose metabolism
3.8.1	Carbohydrate metabolism.ribose metabolism.ribokinase
3.9	Carbohydrate metabolism.oxidative pentose phosphate pathway
3.9.1	Carbohydrate metabolism.oxidative pentose phosphate pathway.oxidative phase
3.9.1.1	Carbohydrate metabolism.oxidative pentose phosphate pathway.oxidative phase.glucose-6-phosphate dehydrogenase	pb.29777.4	glucose-6-phosphate dehydrogenase (original description: none)	T
3.9.1.1	Carbohydrate metabolism.oxidative pentose phosphate pathway.oxidative phase.glucose-6-phosphate dehydrogenase	pb.28163.2	glucose-6-phosphate dehydrogenase (original description: none)	T
3.9.1.2	Carbohydrate metabolism.oxidative pentose phosphate pathway.oxidative phase.6-phosphogluconolactonase
3.9.1.3	Carbohydrate metabolism.oxidative pentose phosphate pathway.oxidative phase.6-phosphogluconate dehydrogenase
3.9.2	Carbohydrate metabolism.oxidative pentose phosphate pathway.non-oxidative phase
3.9.2.1	Carbohydrate metabolism.oxidative pentose phosphate pathway.non-oxidative phase.ribose 5-phosphate isomerase	pb.9037.1	ribose 5-phosphate isomerase (original description: none)	T
3.9.2.1	Carbohydrate metabolism.oxidative pentose phosphate pathway.non-oxidative phase.ribose 5-phosphate isomerase	pb.11486.1	ribose 5-phosphate isomerase (original description: none)	T
3.9.2.1	Carbohydrate metabolism.oxidative pentose phosphate pathway.non-oxidative phase.ribose 5-phosphate isomerase	pb.4878.7	ribose 5-phosphate isomerase (original description: none)	T
3.9.2.2	Carbohydrate metabolism.oxidative pentose phosphate pathway.non-oxidative phase.ribulose-phosphate 3-epimerase
3.9.2.3	Carbohydrate metabolism.oxidative pentose phosphate pathway.non-oxidative phase.transketolase	pb.11073.9	transketolase (original description: none)	T
3.9.2.4	Carbohydrate metabolism.oxidative pentose phosphate pathway.non-oxidative phase.transaldolase
3.1	Carbohydrate metabolism.gluconeogenesis
3.10.1	Carbohydrate metabolism.gluconeogenesis.phosphoenolpyruvate carboxykinase	pb.24532.1	phosphoenolpyruvate carboxykinase (original description: none)	T
3.10.1	Carbohydrate metabolism.gluconeogenesis.phosphoenolpyruvate carboxykinase	pb.12949.21	phosphoenolpyruvate carboxykinase (original description: none)	T
3.10.1	Carbohydrate metabolism.gluconeogenesis.phosphoenolpyruvate carboxykinase	pb.16600.2	phosphoenolpyruvate carboxykinase (original description: none)	T
3.10.2	Carbohydrate metabolism.gluconeogenesis.pyruvate orthophosphate dikinase activity
3.10.2.1	Carbohydrate metabolism.gluconeogenesis.pyruvate orthophosphate dikinase activity.pyruvate orthophosphate dikinase
3.10.2.2	Carbohydrate metabolism.gluconeogenesis.pyruvate orthophosphate dikinase activity.regulatory pyruvate orthophosphate dikinase kinase
3.10.3	Carbohydrate metabolism.gluconeogenesis.cytosolic fructose-1,6-bisphosphatase
3.11	Carbohydrate metabolism.fermentation
3.11.1	Carbohydrate metabolism.fermentation.alcoholic fermentation
3.11.1.1	Carbohydrate metabolism.fermentation.alcoholic fermentation.pyruvate decarboxylase
3.11.1.2	Carbohydrate metabolism.fermentation.alcoholic fermentation.alcohol dehydrogenase	pb.35506.1	alcohol dehydrogenase (original description: none)	T
3.11.1.2	Carbohydrate metabolism.fermentation.alcoholic fermentation.alcohol dehydrogenase	pb.33287.1	alcohol dehydrogenase (original description: none)	T
3.11.1.2	Carbohydrate metabolism.fermentation.alcoholic fermentation.alcohol dehydrogenase	pb.29781.1	alcohol dehydrogenase (original description: none)	T
3.11.1.2	Carbohydrate metabolism.fermentation.alcoholic fermentation.alcohol dehydrogenase	pb.26339.3	alcohol dehydrogenase (original description: none)	T
3.11.1.2	Carbohydrate metabolism.fermentation.alcoholic fermentation.alcohol dehydrogenase	pb.2278.35	alcohol dehydrogenase (original description: none)	T
3.11.2	Carbohydrate metabolism.fermentation.lactic acid fermentation
3.11.2.1	Carbohydrate metabolism.fermentation.lactic acid fermentation.L-lactate dehydrogenase
3.12	Carbohydrate metabolism.plastidial glycolysis
3.12.1	Carbohydrate metabolism.plastidial glycolysis.ATP-dependent phosphofructokinase
3.12.2	Carbohydrate metabolism.plastidial glycolysis.fructose-1,6-bisphosphate aldolase	pb.35282.1	fructose-1,6-bisphosphate aldolase (original description: none)	T
3.12.2	Carbohydrate metabolism.plastidial glycolysis.fructose-1,6-bisphosphate aldolase	pb.32013.1	fructose-1,6-bisphosphate aldolase (original description: none)	T
3.12.2	Carbohydrate metabolism.plastidial glycolysis.fructose-1,6-bisphosphate aldolase	pb.37387.1	fructose-1,6-bisphosphate aldolase (original description: none)	T
3.12.2	Carbohydrate metabolism.plastidial glycolysis.fructose-1,6-bisphosphate aldolase	pb.18400.111	fructose-1,6-bisphosphate aldolase (original description: none)	T
3.12.3	Carbohydrate metabolism.plastidial glycolysis.triosephosphate isomerase
3.12.4	Carbohydrate metabolism.plastidial glycolysis.glyceraldehyde 3-phosphate dehydrogenase
3.12.5	Carbohydrate metabolism.plastidial glycolysis.phosphoglycerate kinase
3.12.6	Carbohydrate metabolism.plastidial glycolysis.phosphoglycerate mutase	pb.37345.1	phosphoglycerate mutase (original description: none)	T
3.12.7	Carbohydrate metabolism.plastidial glycolysis.enolase
3.12.8	Carbohydrate metabolism.plastidial glycolysis.pyruvate kinase	pb.27187.1	pyruvate kinase (original description: none)	T
3.12.8	Carbohydrate metabolism.plastidial glycolysis.pyruvate kinase	pb.19507.7	pyruvate kinase (original description: none)	T
3.12.8	Carbohydrate metabolism.plastidial glycolysis.pyruvate kinase	pb.18233.7	pyruvate kinase (original description: none)	T
3.13	Carbohydrate metabolism.nucleotide sugar biosynthesis
3.13.1	Carbohydrate metabolism.nucleotide sugar biosynthesis.GDP-D-mannose biosynthesis
3.13.1.1	Carbohydrate metabolism.nucleotide sugar biosynthesis.GDP-D-mannose biosynthesis.GDP-D-mannose pyrophosphorylase (VTC1)
3.13.1.2	Carbohydrate metabolism.nucleotide sugar biosynthesis.GDP-D-mannose biosynthesis.GDP-D-mannose pyrophosphorylase activator (KONJAC)
3.13.1.3	Carbohydrate metabolism.nucleotide sugar biosynthesis.GDP-D-mannose biosynthesis.GDP-D-mannose pyrophosphohydrolase (NUDT9)
3.13.2	Carbohydrate metabolism.nucleotide sugar biosynthesis.GDP-L-fucose biosynthesis
3.13.2.1	Carbohydrate metabolism.nucleotide sugar biosynthesis.GDP-L-fucose biosynthesis.de novo biosynthesis
3.13.2.1.1	Carbohydrate metabolism.nucleotide sugar biosynthesis.GDP-L-fucose biosynthesis.de novo biosynthesis.GDP-D-mannose 4,6-dehydratase (MUR1)
3.13.2.1.2	Carbohydrate metabolism.nucleotide sugar biosynthesis.GDP-L-fucose biosynthesis.de novo biosynthesis.GDP-L-fucose synthase
3.13.2.2	Carbohydrate metabolism.nucleotide sugar biosynthesis.GDP-L-fucose biosynthesis.salvage biosynthesis
3.13.2.2.1	Carbohydrate metabolism.nucleotide sugar biosynthesis.GDP-L-fucose biosynthesis.salvage biosynthesis.bifunctional L-fucokinase and GDP-L-fucose pyrophosphorylase
3.13.3	Carbohydrate metabolism.nucleotide sugar biosynthesis.UDP-D-glucuronic acid biosynthesis
3.13.3.1	Carbohydrate metabolism.nucleotide sugar biosynthesis.UDP-D-glucuronic acid biosynthesis.UDP-D-glucose 6-dehydrogenase	pb.26107.10	UDP-D-glucose 6-dehydrogenase (original description: none)	T
3.13.3.2	Carbohydrate metabolism.nucleotide sugar biosynthesis.UDP-D-glucuronic acid biosynthesis.myo-inositol oxidation pathway (MIOP)
3.13.3.2.1	Carbohydrate metabolism.nucleotide sugar biosynthesis.UDP-D-glucuronic acid biosynthesis.myo-inositol oxidation pathway (MIOP).myo-inositol-1-phosphate synthase	pb.29372.13	myo-inositol-1-phosphate synthase (original description: none)	T
3.13.3.2.2	Carbohydrate metabolism.nucleotide sugar biosynthesis.UDP-D-glucuronic acid biosynthesis.myo-inositol oxidation pathway (MIOP).myo-inositol-1-phosphate phosphatase
3.13.3.2.3	Carbohydrate metabolism.nucleotide sugar biosynthesis.UDP-D-glucuronic acid biosynthesis.myo-inositol oxidation pathway (MIOP).myo-inositol oxygenase
3.13.3.2.4	Carbohydrate metabolism.nucleotide sugar biosynthesis.UDP-D-glucuronic acid biosynthesis.myo-inositol oxidation pathway (MIOP).D-glucuronic acid kinase
3.13.3.2.5	Carbohydrate metabolism.nucleotide sugar biosynthesis.UDP-D-glucuronic acid biosynthesis.myo-inositol oxidation pathway (MIOP).multifunctional UDP-monosaccharide pyrophosphorylase
3.13.4	Carbohydrate metabolism.nucleotide sugar biosynthesis.UDP-D-galacturonic acid biosynthesis
3.13.4.1	Carbohydrate metabolism.nucleotide sugar biosynthesis.UDP-D-galacturonic acid biosynthesis.UDP-D-glucuronic acid 4-epimerase
3.13.4.2	Carbohydrate metabolism.nucleotide sugar biosynthesis.UDP-D-galacturonic acid biosynthesis.salvage biosynthesis
3.13.4.2.1	Carbohydrate metabolism.nucleotide sugar biosynthesis.UDP-D-galacturonic acid biosynthesis.salvage biosynthesis.galacturonokinase
3.13.5	Carbohydrate metabolism.nucleotide sugar biosynthesis.UDP-D-xylose biosynthesis
3.13.5.1	Carbohydrate metabolism.nucleotide sugar biosynthesis.UDP-D-xylose biosynthesis.UDP-D-glucuronic acid decarboxylase
3.13.5.2	Carbohydrate metabolism.nucleotide sugar biosynthesis.UDP-D-xylose biosynthesis.UDP-D-apiose / UPD-D-xylose synthetase
3.13.6	Carbohydrate metabolism.nucleotide sugar biosynthesis.UDP-L-rhamnose biosynthesis
3.13.6.1	Carbohydrate metabolism.nucleotide sugar biosynthesis.UDP-L-rhamnose biosynthesis.UDP-L-rhamnose synthase	pb.26046.3	UDP-L-rhamnose synthase (original description: none)	T
3.13.6.1	Carbohydrate metabolism.nucleotide sugar biosynthesis.UDP-L-rhamnose biosynthesis.UDP-L-rhamnose synthase	pb.39080.7	UDP-L-rhamnose synthase (original description: none)	T
3.13.6.1	Carbohydrate metabolism.nucleotide sugar biosynthesis.UDP-L-rhamnose biosynthesis.UDP-L-rhamnose synthase	pb.27469.1	UDP-L-rhamnose synthase (original description: none)	T
3.13.7	Carbohydrate metabolism.nucleotide sugar biosynthesis.UDP-L-arabinose biosynthesis
3.13.7.1	Carbohydrate metabolism.nucleotide sugar biosynthesis.UDP-L-arabinose biosynthesis.UDP-D-xylose 4-epimerase
3.13.7.2	Carbohydrate metabolism.nucleotide sugar biosynthesis.UDP-L-arabinose biosynthesis.salvage biosynthesis
3.13.7.2.1	Carbohydrate metabolism.nucleotide sugar biosynthesis.UDP-L-arabinose biosynthesis.salvage biosynthesis.L-arabinose kinase	pb.19785.1	L-arabinose kinase (original description: none)	T
3.13.7.2.1	Carbohydrate metabolism.nucleotide sugar biosynthesis.UDP-L-arabinose biosynthesis.salvage biosynthesis.L-arabinose kinase	pb.20257.1	L-arabinose kinase (original description: none)	T
3.13.7.2.1	Carbohydrate metabolism.nucleotide sugar biosynthesis.UDP-L-arabinose biosynthesis.salvage biosynthesis.L-arabinose kinase	pb.18601.11	L-arabinose kinase (original description: none)	T
3.13.7.2.1	Carbohydrate metabolism.nucleotide sugar biosynthesis.UDP-L-arabinose biosynthesis.salvage biosynthesis.L-arabinose kinase	pb.16964.1	L-arabinose kinase (original description: none)	T
3.13.7.2.1	Carbohydrate metabolism.nucleotide sugar biosynthesis.UDP-L-arabinose biosynthesis.salvage biosynthesis.L-arabinose kinase	pb.19012.1	L-arabinose kinase (original description: none)	T
3.13.7.2.1	Carbohydrate metabolism.nucleotide sugar biosynthesis.UDP-L-arabinose biosynthesis.salvage biosynthesis.L-arabinose kinase	pb.17439.4	L-arabinose kinase (original description: none)	T
3.13.7.3	Carbohydrate metabolism.nucleotide sugar biosynthesis.UDP-L-arabinose biosynthesis.UDP-L-arabinose mutase	pb.40015.1	UDP-L-arabinose mutase (original description: none)	T
3.13.7.3	Carbohydrate metabolism.nucleotide sugar biosynthesis.UDP-L-arabinose biosynthesis.UDP-L-arabinose mutase	pb.27267.1	UDP-L-arabinose mutase (original description: none)	T
3.13.7.3	Carbohydrate metabolism.nucleotide sugar biosynthesis.UDP-L-arabinose biosynthesis.UDP-L-arabinose mutase	pb.25328.1	UDP-L-arabinose mutase (original description: none)	T
3.13.7.3	Carbohydrate metabolism.nucleotide sugar biosynthesis.UDP-L-arabinose biosynthesis.UDP-L-arabinose mutase	pb.11981.7	UDP-L-arabinose mutase (original description: none)	T
3.13.8	Carbohydrate metabolism.nucleotide sugar biosynthesis.UDP-D-glucose 4-epimerase	pb.35480.13	UDP-D-glucose 4-epimerase (original description: none)	T
3.13.9	Carbohydrate metabolism.nucleotide sugar biosynthesis.UDP-N-acetylglucosamine biosynthesis
3.13.9.1	Carbohydrate metabolism.nucleotide sugar biosynthesis.UDP-N-acetylglucosamine biosynthesis.de novo biosynthesis
3.13.9.1.1	Carbohydrate metabolism.nucleotide sugar biosynthesis.UDP-N-acetylglucosamine biosynthesis.de novo biosynthesis.glutamine:fructose-6-phosphate amidotransferase
3.13.9.1.2	Carbohydrate metabolism.nucleotide sugar biosynthesis.UDP-N-acetylglucosamine biosynthesis.de novo biosynthesis.glucosamine 6-phosphate N-acetyltransferase
3.13.9.1.3	Carbohydrate metabolism.nucleotide sugar biosynthesis.UDP-N-acetylglucosamine biosynthesis.de novo biosynthesis.N-acetylglucosamine-phosphate mutase
3.13.9.1.4	Carbohydrate metabolism.nucleotide sugar biosynthesis.UDP-N-acetylglucosamine biosynthesis.de novo biosynthesis.UDP-N-acetylglucosamine pyrophosphorylase
3.13.9.2	Carbohydrate metabolism.nucleotide sugar biosynthesis.UDP-N-acetylglucosamine biosynthesis.salvage biosynthesis
3.13.9.2.1	Carbohydrate metabolism.nucleotide sugar biosynthesis.UDP-N-acetylglucosamine biosynthesis.salvage biosynthesis.N-acetylglucosamine kinase
4	Amino acid metabolism
4.1	Amino acid metabolism.biosynthesis
4.1.1	Amino acid metabolism.biosynthesis.glutamate family
4.1.1.1	Amino acid metabolism.biosynthesis.glutamate family.glutamate-derived amino acids
4.1.1.1.1	Amino acid metabolism.biosynthesis.glutamate family.glutamate-derived amino acids.ornithine
4.1.1.1.1.1	Amino acid metabolism.biosynthesis.glutamate family.glutamate-derived amino acids.ornithine.N-acetylglutamate synthase	pb.17465.2	N-acetylglutamate synthase (original description: none)	T
4.1.1.1.1.1	Amino acid metabolism.biosynthesis.glutamate family.glutamate-derived amino acids.ornithine.N-acetylglutamate synthase	pb.9484.11	N-acetylglutamate synthase (original description: none)	T
4.1.1.1.1.2	Amino acid metabolism.biosynthesis.glutamate family.glutamate-derived amino acids.ornithine.N-acetylglutamate kinase
4.1.1.1.1.3	Amino acid metabolism.biosynthesis.glutamate family.glutamate-derived amino acids.ornithine.N-acetylglutamate-5-phosphate reductase
4.1.1.1.1.4	Amino acid metabolism.biosynthesis.glutamate family.glutamate-derived amino acids.ornithine.N2-acetylornithine aminotransferase
4.1.1.1.1.5	Amino acid metabolism.biosynthesis.glutamate family.glutamate-derived amino acids.ornithine.N2-acetylornithine:glutamate acetyltransferase
4.1.1.1.1.6	Amino acid metabolism.biosynthesis.glutamate family.glutamate-derived amino acids.ornithine.N2-acetylornithine deacetylase
4.1.1.1.2	Amino acid metabolism.biosynthesis.glutamate family.glutamate-derived amino acids.arginine
4.1.1.1.2.1	Amino acid metabolism.biosynthesis.glutamate family.glutamate-derived amino acids.arginine.carbamoyl phosphate synthetase heterodimer
4.1.1.1.2.1.1	Amino acid metabolism.biosynthesis.glutamate family.glutamate-derived amino acids.arginine.carbamoyl phosphate synthetase heterodimer.large subunit
4.1.1.1.2.1.2	Amino acid metabolism.biosynthesis.glutamate family.glutamate-derived amino acids.arginine.carbamoyl phosphate synthetase heterodimer.small subunit
4.1.1.1.2.2	Amino acid metabolism.biosynthesis.glutamate family.glutamate-derived amino acids.arginine.ornithine carbamoyltransferase
4.1.1.1.2.3	Amino acid metabolism.biosynthesis.glutamate family.glutamate-derived amino acids.arginine.argininosuccinate synthetase
4.1.1.1.2.4	Amino acid metabolism.biosynthesis.glutamate family.glutamate-derived amino acids.arginine.argininosuccinate lyase
4.1.1.1.3	Amino acid metabolism.biosynthesis.glutamate family.glutamate-derived amino acids.gamma-aminobutyrate (GABA)
4.1.1.1.3.1	Amino acid metabolism.biosynthesis.glutamate family.glutamate-derived amino acids.gamma-aminobutyrate (GABA).glutamate decarboxylase	pb.32657.9	glutamate decarboxylase (original description: none)	T
4.1.1.1.3.1	Amino acid metabolism.biosynthesis.glutamate family.glutamate-derived amino acids.gamma-aminobutyrate (GABA).glutamate decarboxylase	pb.33389.1	glutamate decarboxylase (original description: none)	T
4.1.1.1.4	Amino acid metabolism.biosynthesis.glutamate family.glutamate-derived amino acids.proline
4.1.1.1.4.1	Amino acid metabolism.biosynthesis.glutamate family.glutamate-derived amino acids.proline.main pathway
4.1.1.1.4.1.1	Amino acid metabolism.biosynthesis.glutamate family.glutamate-derived amino acids.proline.main pathway.pyrroline-5-carboxylate synthetase	pb.24230.3	pyrroline-5-carboxylate synthetase (original description: none)	T
4.1.1.1.4.1.2	Amino acid metabolism.biosynthesis.glutamate family.glutamate-derived amino acids.proline.main pathway.pyrroline-5-carboxylate reductase
4.1.1.1.4.2	Amino acid metabolism.biosynthesis.glutamate family.glutamate-derived amino acids.proline.alternative pathway
4.1.1.1.4.2.1	Amino acid metabolism.biosynthesis.glutamate family.glutamate-derived amino acids.proline.alternative pathway.pyrroline-2-carboxylate reductase
4.1.1.1.4.2.2	Amino acid metabolism.biosynthesis.glutamate family.glutamate-derived amino acids.proline.alternative pathway.ornithine aminotransferase	pb.30770.1	ornithine aminotransferase (original description: none)	T
4.1.1.1.4.2.2	Amino acid metabolism.biosynthesis.glutamate family.glutamate-derived amino acids.proline.alternative pathway.ornithine aminotransferase	pb.28009.1	ornithine aminotransferase (original description: none)	T
4.1.1.1.4.2.2	Amino acid metabolism.biosynthesis.glutamate family.glutamate-derived amino acids.proline.alternative pathway.ornithine aminotransferase	pb.27690.1	ornithine aminotransferase (original description: none)	T
4.1.1.1.4.2.2	Amino acid metabolism.biosynthesis.glutamate family.glutamate-derived amino acids.proline.alternative pathway.ornithine aminotransferase	pb.25954.8	ornithine aminotransferase (original description: none)	T
4.1.1.1.4.2.2	Amino acid metabolism.biosynthesis.glutamate family.glutamate-derived amino acids.proline.alternative pathway.ornithine aminotransferase	pb.15583.2	ornithine aminotransferase (original description: none)	T
4.1.1.1.4.3	Amino acid metabolism.biosynthesis.glutamate family.glutamate-derived amino acids.proline.regulation
4.1.1.1.4.3.1	Amino acid metabolism.biosynthesis.glutamate family.glutamate-derived amino acids.proline.regulation.transcription factor (PHR1)
4.1.1.2	Amino acid metabolism.biosynthesis.glutamate family.histidine
4.1.1.2.1	Amino acid metabolism.biosynthesis.glutamate family.histidine.ribose-phosphate diphosphokinase
4.1.1.2.2	Amino acid metabolism.biosynthesis.glutamate family.histidine.ATP phosphoribosyl transferase
4.1.1.2.3	Amino acid metabolism.biosynthesis.glutamate family.histidine.bifunctional phosphoribosyl-ATP diphosphatase and phosphoribosyl-AMP cyclohydrolase
4.1.1.2.4	Amino acid metabolism.biosynthesis.glutamate family.histidine.phosphoribosyl-formimino-AICAR-phosphate isomerase
4.1.1.2.5	Amino acid metabolism.biosynthesis.glutamate family.histidine.imidazoleglycerol-phosphate synthase
4.1.1.2.6	Amino acid metabolism.biosynthesis.glutamate family.histidine.imidazoleglycerol-phosphate dehydratase
4.1.1.2.7	Amino acid metabolism.biosynthesis.glutamate family.histidine.histidinol-phosphate aminotransferase
4.1.1.2.8	Amino acid metabolism.biosynthesis.glutamate family.histidine.histidinol-phosphate phosphatase
4.1.1.2.9	Amino acid metabolism.biosynthesis.glutamate family.histidine.histidinol dehydrogenase
4.1.1.3	Amino acid metabolism.biosynthesis.glutamate family.arginine and ornithine transporter
4.1.2	Amino acid metabolism.biosynthesis.aspartate family
4.1.2.1	Amino acid metabolism.biosynthesis.aspartate family.asparagine
4.1.2.1.1	Amino acid metabolism.biosynthesis.aspartate family.asparagine.glutamine-dependent asparagine synthetase	pb.20424.1	glutamine-dependent asparagine synthetase (original description: none)	T
4.1.2.1.1	Amino acid metabolism.biosynthesis.aspartate family.asparagine.glutamine-dependent asparagine synthetase	pb.16511.11	glutamine-dependent asparagine synthetase (original description: none)	T
4.1.2.1.1	Amino acid metabolism.biosynthesis.aspartate family.asparagine.glutamine-dependent asparagine synthetase	pb.17315.1	glutamine-dependent asparagine synthetase (original description: none)	T
4.1.2.1.1	Amino acid metabolism.biosynthesis.aspartate family.asparagine.glutamine-dependent asparagine synthetase	pb.5708.20	glutamine-dependent asparagine synthetase (original description: none)	T
4.1.2.1.2	Amino acid metabolism.biosynthesis.aspartate family.asparagine.L-asparaginase
4.1.2.1.3	Amino acid metabolism.biosynthesis.aspartate family.asparagine.asparagine aminotransaminase
4.1.2.1.4	Amino acid metabolism.biosynthesis.aspartate family.asparagine.omega-amidase
4.1.2.2	Amino acid metabolism.biosynthesis.aspartate family.aspartate-derived amino acids
4.1.2.2.1	Amino acid metabolism.biosynthesis.aspartate family.aspartate-derived amino acids.aspartate kinase	pb.30175.4	aspartate kinase (original description: none)	T
4.1.2.2.2	Amino acid metabolism.biosynthesis.aspartate family.aspartate-derived amino acids.aspartate-semialdehyde dehydrogenase
4.1.2.2.3	Amino acid metabolism.biosynthesis.aspartate family.aspartate-derived amino acids.lysine
4.1.2.2.3.1	Amino acid metabolism.biosynthesis.aspartate family.aspartate-derived amino acids.lysine.hydroxy-tetrahydrodihydrodipicolinate synthase
4.1.2.2.3.2	Amino acid metabolism.biosynthesis.aspartate family.aspartate-derived amino acids.lysine.hydroxy-tetrahydrodihydrodipicolinate reductase
4.1.2.2.3.3	Amino acid metabolism.biosynthesis.aspartate family.aspartate-derived amino acids.lysine.LL-diaminopimelate aminotransferase
4.1.2.2.3.4	Amino acid metabolism.biosynthesis.aspartate family.aspartate-derived amino acids.lysine.diaminopimelate epimerase
4.1.2.2.3.5	Amino acid metabolism.biosynthesis.aspartate family.aspartate-derived amino acids.lysine.diaminopimelate decarboxylase
4.1.2.2.4	Amino acid metabolism.biosynthesis.aspartate family.aspartate-derived amino acids.bifunctional homoserine dehydrogenase and aspartate kinase
4.1.2.2.5	Amino acid metabolism.biosynthesis.aspartate family.aspartate-derived amino acids.homoserine kinase
4.1.2.2.6	Amino acid metabolism.biosynthesis.aspartate family.aspartate-derived amino acids.methionine
4.1.2.2.6.1	Amino acid metabolism.biosynthesis.aspartate family.aspartate-derived amino acids.methionine.transsulfuration pathway
4.1.2.2.6.1.1	Amino acid metabolism.biosynthesis.aspartate family.aspartate-derived amino acids.methionine.transsulfuration pathway.cystathionine gamma-synthase	pb.33788.1	cystathionine gamma-synthase (original description: none)	T
4.1.2.2.6.1.1	Amino acid metabolism.biosynthesis.aspartate family.aspartate-derived amino acids.methionine.transsulfuration pathway.cystathionine gamma-synthase	pb.32987.6	cystathionine gamma-synthase (original description: none)	T
4.1.2.2.6.1.2	Amino acid metabolism.biosynthesis.aspartate family.aspartate-derived amino acids.methionine.transsulfuration pathway.cystathionine beta-lyase
4.1.2.2.6.2	Amino acid metabolism.biosynthesis.aspartate family.aspartate-derived amino acids.methionine.L-homocysteine S-methyltransferase activities
4.1.2.2.6.2.1	Amino acid metabolism.biosynthesis.aspartate family.aspartate-derived amino acids.methionine.L-homocysteine S-methyltransferase activities.methyl-tetrahydrofolate-dependent methionine synthase	pb.41945.1	methyl-tetrahydrofolate-dependent methionine synthase (original description: none)	T
4.1.2.2.6.2.1	Amino acid metabolism.biosynthesis.aspartate family.aspartate-derived amino acids.methionine.L-homocysteine S-methyltransferase activities.methyl-tetrahydrofolate-dependent methionine synthase	pb.25032.1	methyl-tetrahydrofolate-dependent methionine synthase (original description: none)	T
4.1.2.2.6.2.1	Amino acid metabolism.biosynthesis.aspartate family.aspartate-derived amino acids.methionine.L-homocysteine S-methyltransferase activities.methyl-tetrahydrofolate-dependent methionine synthase	pb.22368.1	methyl-tetrahydrofolate-dependent methionine synthase (original description: none)	T
4.1.2.2.6.2.1	Amino acid metabolism.biosynthesis.aspartate family.aspartate-derived amino acids.methionine.L-homocysteine S-methyltransferase activities.methyl-tetrahydrofolate-dependent methionine synthase	pb.19043.1	methyl-tetrahydrofolate-dependent methionine synthase (original description: none)	T
4.1.2.2.6.2.1	Amino acid metabolism.biosynthesis.aspartate family.aspartate-derived amino acids.methionine.L-homocysteine S-methyltransferase activities.methyl-tetrahydrofolate-dependent methionine synthase	pb.18418.1	methyl-tetrahydrofolate-dependent methionine synthase (original description: none)	T
4.1.2.2.6.2.1	Amino acid metabolism.biosynthesis.aspartate family.aspartate-derived amino acids.methionine.L-homocysteine S-methyltransferase activities.methyl-tetrahydrofolate-dependent methionine synthase	pb.19000.1	methyl-tetrahydrofolate-dependent methionine synthase (original description: none)	T
4.1.2.2.6.2.1	Amino acid metabolism.biosynthesis.aspartate family.aspartate-derived amino acids.methionine.L-homocysteine S-methyltransferase activities.methyl-tetrahydrofolate-dependent methionine synthase	pb.18985.1	methyl-tetrahydrofolate-dependent methionine synthase (original description: none)	T
4.1.2.2.6.2.1	Amino acid metabolism.biosynthesis.aspartate family.aspartate-derived amino acids.methionine.L-homocysteine S-methyltransferase activities.methyl-tetrahydrofolate-dependent methionine synthase	pb.17440.2	methyl-tetrahydrofolate-dependent methionine synthase (original description: none)	T
4.1.2.2.6.2.1	Amino acid metabolism.biosynthesis.aspartate family.aspartate-derived amino acids.methionine.L-homocysteine S-methyltransferase activities.methyl-tetrahydrofolate-dependent methionine synthase	pb.17919.2	methyl-tetrahydrofolate-dependent methionine synthase (original description: none)	T
4.1.2.2.6.2.1	Amino acid metabolism.biosynthesis.aspartate family.aspartate-derived amino acids.methionine.L-homocysteine S-methyltransferase activities.methyl-tetrahydrofolate-dependent methionine synthase	pb.8037.28	methyl-tetrahydrofolate-dependent methionine synthase (original description: none)	T
4.1.2.2.6.2.1	Amino acid metabolism.biosynthesis.aspartate family.aspartate-derived amino acids.methionine.L-homocysteine S-methyltransferase activities.methyl-tetrahydrofolate-dependent methionine synthase	pb.2042.42	methyl-tetrahydrofolate-dependent methionine synthase (original description: none)	T
4.1.2.2.6.2.2	Amino acid metabolism.biosynthesis.aspartate family.aspartate-derived amino acids.methionine.L-homocysteine S-methyltransferase activities.cobalamine-dependent methionine synthase
4.1.2.2.6.3	Amino acid metabolism.biosynthesis.aspartate family.aspartate-derived amino acids.methionine.S-methylmethionine cycle
4.1.2.2.6.3.1	Amino acid metabolism.biosynthesis.aspartate family.aspartate-derived amino acids.methionine.S-methylmethionine cycle.homocysteine S-methyltransferase	pb.42082.1	homocysteine S-methyltransferase (original description: none)	T
4.1.2.2.6.3.2	Amino acid metabolism.biosynthesis.aspartate family.aspartate-derived amino acids.methionine.S-methylmethionine cycle.methionine S-methyltransferase	pb.6937.2	methionine S-methyltransferase (original description: none)	T
4.1.2.2.6.4	Amino acid metabolism.biosynthesis.aspartate family.aspartate-derived amino acids.methionine.salvage pathway
4.1.2.2.6.4.1	Amino acid metabolism.biosynthesis.aspartate family.aspartate-derived amino acids.methionine.salvage pathway.methylthioadenosine nucleosidase
4.1.2.2.6.4.2	Amino acid metabolism.biosynthesis.aspartate family.aspartate-derived amino acids.methionine.salvage pathway.methylthioribose kinase
4.1.2.2.6.4.3	Amino acid metabolism.biosynthesis.aspartate family.aspartate-derived amino acids.methionine.salvage pathway.methylthioribose-1-phosphate isomerase
4.1.2.2.6.4.4	Amino acid metabolism.biosynthesis.aspartate family.aspartate-derived amino acids.methionine.salvage pathway.bifunctional methylthioribulose-1-phosphate dehydratase and enolase-phosphatase
4.1.2.2.6.4.5	Amino acid metabolism.biosynthesis.aspartate family.aspartate-derived amino acids.methionine.salvage pathway.acireductone dioxygenase
4.1.2.2.7	Amino acid metabolism.biosynthesis.aspartate family.aspartate-derived amino acids.threonine
4.1.2.2.7.1	Amino acid metabolism.biosynthesis.aspartate family.aspartate-derived amino acids.threonine.threonine synthase
4.1.2.2.8	Amino acid metabolism.biosynthesis.aspartate family.aspartate-derived amino acids.isoleucine
4.1.2.2.8.1	Amino acid metabolism.biosynthesis.aspartate family.aspartate-derived amino acids.isoleucine.threonine deaminase	pb.30569.1	threonine deaminase (original description: none)	T
4.1.2.2.8.1	Amino acid metabolism.biosynthesis.aspartate family.aspartate-derived amino acids.isoleucine.threonine deaminase	pb.28993.1	threonine deaminase (original description: none)	T
4.1.2.2.8.2	Amino acid metabolism.biosynthesis.aspartate family.aspartate-derived amino acids.isoleucine.methionine gamma-lyase
4.1.2.2.8.3	Amino acid metabolism.biosynthesis.aspartate family.aspartate-derived amino acids.isoleucine.acetolactate synthase complex
4.1.2.2.8.3.1	Amino acid metabolism.biosynthesis.aspartate family.aspartate-derived amino acids.isoleucine.acetolactate synthase complex.catalytic subunit
4.1.2.2.8.3.2	Amino acid metabolism.biosynthesis.aspartate family.aspartate-derived amino acids.isoleucine.acetolactate synthase complex.regulatory subunit	pb.26648.5	regulatory subunit of acetolactate synthase complex (original description: none)	T
4.1.2.2.8.4	Amino acid metabolism.biosynthesis.aspartate family.aspartate-derived amino acids.isoleucine.ketol-acid reductoisomerase
4.1.2.2.8.5	Amino acid metabolism.biosynthesis.aspartate family.aspartate-derived amino acids.isoleucine.dihydroxy-acid dehydratase	pb.21931.1	dihydroxy-acid dehydratase (original description: none)	T
4.1.2.2.8.6	Amino acid metabolism.biosynthesis.aspartate family.aspartate-derived amino acids.isoleucine.valine/leucine/isoleucine aminotransferase	pb.38178.1	valine/leucine/isoleucine aminotransferase (original description: none)	T
4.1.2.2.8.6	Amino acid metabolism.biosynthesis.aspartate family.aspartate-derived amino acids.isoleucine.valine/leucine/isoleucine aminotransferase	pb.31030.7	valine/leucine/isoleucine aminotransferase (original description: none)	T
4.1.2.2.8.6	Amino acid metabolism.biosynthesis.aspartate family.aspartate-derived amino acids.isoleucine.valine/leucine/isoleucine aminotransferase	pb.28679.2	valine/leucine/isoleucine aminotransferase (original description: none)	T
4.1.3	Amino acid metabolism.biosynthesis.pyruvate family
4.1.3.1	Amino acid metabolism.biosynthesis.pyruvate family.alanine
4.1.3.1.1	Amino acid metabolism.biosynthesis.pyruvate family.alanine.alanine aminotransferase
4.1.3.2	Amino acid metabolism.biosynthesis.pyruvate family.pyruvate-derived amino acids
4.1.3.2.1	Amino acid metabolism.biosynthesis.pyruvate family.pyruvate-derived amino acids.acetolactate synthase complex
4.1.3.2.1.1	Amino acid metabolism.biosynthesis.pyruvate family.pyruvate-derived amino acids.acetolactate synthase complex.catalytic subunit
4.1.3.2.1.2	Amino acid metabolism.biosynthesis.pyruvate family.pyruvate-derived amino acids.acetolactate synthase complex.regulatory subunit	pb.26648.5	regulatory subunit of acetolactate synthase complex (original description: none)	T
4.1.3.2.2	Amino acid metabolism.biosynthesis.pyruvate family.pyruvate-derived amino acids.ketol-acid reductoisomerase
4.1.3.2.3	Amino acid metabolism.biosynthesis.pyruvate family.pyruvate-derived amino acids.dihydroxy-acid dehydratase	pb.21931.1	dihydroxy-acid dehydratase (original description: none)	T
4.1.3.2.4	Amino acid metabolism.biosynthesis.pyruvate family.pyruvate-derived amino acids.valine/leucine/isoleucine aminotransferase	pb.38178.1	valine/leucine/isoleucine aminotransferase (original description: none)	T
4.1.3.2.4	Amino acid metabolism.biosynthesis.pyruvate family.pyruvate-derived amino acids.valine/leucine/isoleucine aminotransferase	pb.31030.7	valine/leucine/isoleucine aminotransferase (original description: none)	T
4.1.3.2.4	Amino acid metabolism.biosynthesis.pyruvate family.pyruvate-derived amino acids.valine/leucine/isoleucine aminotransferase	pb.28679.2	valine/leucine/isoleucine aminotransferase (original description: none)	T
4.1.3.2.5	Amino acid metabolism.biosynthesis.pyruvate family.pyruvate-derived amino acids.leucine
4.1.3.2.5.1	Amino acid metabolism.biosynthesis.pyruvate family.pyruvate-derived amino acids.leucine.2-isopropylmalate synthase
4.1.3.2.5.2	Amino acid metabolism.biosynthesis.pyruvate family.pyruvate-derived amino acids.leucine.isopropylmalate isomerase heterodimer
4.1.3.2.5.2.1	Amino acid metabolism.biosynthesis.pyruvate family.pyruvate-derived amino acids.leucine.isopropylmalate isomerase heterodimer.large subunit
4.1.3.2.5.2.2	Amino acid metabolism.biosynthesis.pyruvate family.pyruvate-derived amino acids.leucine.isopropylmalate isomerase heterodimer.small subunit
4.1.3.2.5.3	Amino acid metabolism.biosynthesis.pyruvate family.pyruvate-derived amino acids.leucine.3-isopropylmalate dehydrogenase
4.1.4	Amino acid metabolism.biosynthesis.serine family
4.1.4.1	Amino acid metabolism.biosynthesis.serine family.non-photorespiratory serine
4.1.4.1.1	Amino acid metabolism.biosynthesis.serine family.non-photorespiratory serine.phosphoglycerate dehydrogenase
4.1.4.1.2	Amino acid metabolism.biosynthesis.serine family.non-photorespiratory serine.phosphoserine aminotransferase
4.1.4.1.3	Amino acid metabolism.biosynthesis.serine family.non-photorespiratory serine.phosphoserine phosphatase
4.1.4.2	Amino acid metabolism.biosynthesis.serine family.cysteine
4.1.4.2.1	Amino acid metabolism.biosynthesis.serine family.cysteine.serine O-acetyltransferase (SAT)	pb.33670.1	serine O-acetyltransferase (SAT) (original description: none)	T
4.1.4.2.2	Amino acid metabolism.biosynthesis.serine family.cysteine.O-acetylserine sulfydrylase
4.1.4.3	Amino acid metabolism.biosynthesis.serine family.glycine
4.1.4.3.1	Amino acid metabolism.biosynthesis.serine family.glycine.serine hydroxymethyltransferase	pb.33724.6	serine hydroxymethyltransferase (original description: none)	T
4.1.4.3.1	Amino acid metabolism.biosynthesis.serine family.glycine.serine hydroxymethyltransferase	pb.28817.1	serine hydroxymethyltransferase (original description: none)	T
4.1.4.4	Amino acid metabolism.biosynthesis.serine family.serine racemization
4.1.4.4.1	Amino acid metabolism.biosynthesis.serine family.serine racemization.serine racemase
4.1.5	Amino acid metabolism.biosynthesis.shikimate family
4.1.5.1	Amino acid metabolism.biosynthesis.shikimate family.shikimate pathway
4.1.5.1.1	Amino acid metabolism.biosynthesis.shikimate family.shikimate pathway.3-deoxy-D-arabino-heptulosonate 7-phosphate (DAHP) synthase	pb.30289.5	3-deoxy-D-arabino-heptulosonate 7-phosphate (DAHP) synthase (original description: none)	T
4.1.5.1.1	Amino acid metabolism.biosynthesis.shikimate family.shikimate pathway.3-deoxy-D-arabino-heptulosonate 7-phosphate (DAHP) synthase	pb.17293.1	3-deoxy-D-arabino-heptulosonate 7-phosphate (DAHP) synthase (original description: none)	T
4.1.5.1.1	Amino acid metabolism.biosynthesis.shikimate family.shikimate pathway.3-deoxy-D-arabino-heptulosonate 7-phosphate (DAHP) synthase	pb.30910.1	3-deoxy-D-arabino-heptulosonate 7-phosphate (DAHP) synthase (original description: none)	T
4.1.5.1.1	Amino acid metabolism.biosynthesis.shikimate family.shikimate pathway.3-deoxy-D-arabino-heptulosonate 7-phosphate (DAHP) synthase	pb.28630.1	3-deoxy-D-arabino-heptulosonate 7-phosphate (DAHP) synthase (original description: none)	T
4.1.5.1.1	Amino acid metabolism.biosynthesis.shikimate family.shikimate pathway.3-deoxy-D-arabino-heptulosonate 7-phosphate (DAHP) synthase	pb.28468.1	3-deoxy-D-arabino-heptulosonate 7-phosphate (DAHP) synthase (original description: none)	T
4.1.5.1.1	Amino acid metabolism.biosynthesis.shikimate family.shikimate pathway.3-deoxy-D-arabino-heptulosonate 7-phosphate (DAHP) synthase	pb.24167.1	3-deoxy-D-arabino-heptulosonate 7-phosphate (DAHP) synthase (original description: none)	T
4.1.5.1.1	Amino acid metabolism.biosynthesis.shikimate family.shikimate pathway.3-deoxy-D-arabino-heptulosonate 7-phosphate (DAHP) synthase	pb.18390.1	3-deoxy-D-arabino-heptulosonate 7-phosphate (DAHP) synthase (original description: none)	T
4.1.5.1.1	Amino acid metabolism.biosynthesis.shikimate family.shikimate pathway.3-deoxy-D-arabino-heptulosonate 7-phosphate (DAHP) synthase	pb.21546.1	3-deoxy-D-arabino-heptulosonate 7-phosphate (DAHP) synthase (original description: none)	T
4.1.5.1.1	Amino acid metabolism.biosynthesis.shikimate family.shikimate pathway.3-deoxy-D-arabino-heptulosonate 7-phosphate (DAHP) synthase	pb.11718.2	3-deoxy-D-arabino-heptulosonate 7-phosphate (DAHP) synthase (original description: none)	T
4.1.5.1.2	Amino acid metabolism.biosynthesis.shikimate family.shikimate pathway.3-dehydroquinate synthase
4.1.5.1.3	Amino acid metabolism.biosynthesis.shikimate family.shikimate pathway.3-dehydroquinate dehydratase and shikimate dehydrogenase
4.1.5.1.4	Amino acid metabolism.biosynthesis.shikimate family.shikimate pathway.shikimate kinase	pb.39204.8	shikimate kinase (original description: none)	T
4.1.5.1.4	Amino acid metabolism.biosynthesis.shikimate family.shikimate pathway.shikimate kinase	pb.40260.1	shikimate kinase (original description: none)	T
4.1.5.1.5	Amino acid metabolism.biosynthesis.shikimate family.shikimate pathway.5-enolpyruvyl-shikimate 3-phosphate (EPSP) synthase
4.1.5.1.6	Amino acid metabolism.biosynthesis.shikimate family.shikimate pathway.chorismate synthase	pb.30539.5	chorismate synthase (original description: none)	T
4.1.5.2	Amino acid metabolism.biosynthesis.shikimate family.phenylalanine and tyrosine
4.1.5.2.1	Amino acid metabolism.biosynthesis.shikimate family.phenylalanine and tyrosine.chorismate mutase	pb.39612.5	chorismate mutase (original description: none)	T
4.1.5.2.1	Amino acid metabolism.biosynthesis.shikimate family.phenylalanine and tyrosine.chorismate mutase	pb.38586.1	chorismate mutase (original description: none)	T
4.1.5.2.2	Amino acid metabolism.biosynthesis.shikimate family.phenylalanine and tyrosine.prephenate aminotransferase (PPA-AT)
4.1.5.2.3	Amino acid metabolism.biosynthesis.shikimate family.phenylalanine and tyrosine.arogenate dehydrogenase (ADH)
4.1.5.2.4	Amino acid metabolism.biosynthesis.shikimate family.phenylalanine and tyrosine.arogenate dehydratase (ADT)	pb.32491.1	arogenate dehydratase (ADT) (original description: none)	T
4.1.5.2.4	Amino acid metabolism.biosynthesis.shikimate family.phenylalanine and tyrosine.arogenate dehydratase (ADT)	pb.37490.3	arogenate dehydratase (ADT) (original description: none)	T
4.1.5.2.4	Amino acid metabolism.biosynthesis.shikimate family.phenylalanine and tyrosine.arogenate dehydratase (ADT)	pb.25007.1	arogenate dehydratase (ADT) (original description: none)	T
4.1.5.2.4	Amino acid metabolism.biosynthesis.shikimate family.phenylalanine and tyrosine.arogenate dehydratase (ADT)	pb.26588.1	arogenate dehydratase (ADT) (original description: none)	T
4.1.5.3	Amino acid metabolism.biosynthesis.shikimate family.tryptophan
4.1.5.3.1	Amino acid metabolism.biosynthesis.shikimate family.tryptophan.anthranilate synthase heterodimer
4.1.5.3.1.1	Amino acid metabolism.biosynthesis.shikimate family.tryptophan.anthranilate synthase heterodimer.subunit alpha
4.1.5.3.1.2	Amino acid metabolism.biosynthesis.shikimate family.tryptophan.anthranilate synthase heterodimer.subunit beta
4.1.5.3.2	Amino acid metabolism.biosynthesis.shikimate family.tryptophan.anthranilate phosphoribosyltransferase
4.1.5.3.3	Amino acid metabolism.biosynthesis.shikimate family.tryptophan.phosphoribosyanthranilate isomerase
4.1.5.3.4	Amino acid metabolism.biosynthesis.shikimate family.tryptophan.indole-3-glycerol phosphate synthase
4.1.5.3.5	Amino acid metabolism.biosynthesis.shikimate family.tryptophan.tryptophan synthase heterodimer
4.1.5.3.5.1	Amino acid metabolism.biosynthesis.shikimate family.tryptophan.tryptophan synthase heterodimer.subunit alpha
4.1.5.3.5.2	Amino acid metabolism.biosynthesis.shikimate family.tryptophan.tryptophan synthase heterodimer.subunit beta
4.2	Amino acid metabolism.degradation
4.2.1	Amino acid metabolism.degradation.arginine
4.2.1.1	Amino acid metabolism.degradation.arginine.arginase	pb.35683.7	arginase (original description: none)	T
4.2.1.1	Amino acid metabolism.degradation.arginine.arginase	pb.20737.1	arginase (original description: none)	T
4.2.1.1	Amino acid metabolism.degradation.arginine.arginase	pb.13458.1	arginase (original description: none)	T
4.2.1.1	Amino acid metabolism.degradation.arginine.arginase	pb.12475.1	arginase (original description: none)	T
4.2.1.2	Amino acid metabolism.degradation.arginine.urease
4.2.1.3	Amino acid metabolism.degradation.arginine.urease accessory protein activities
4.2.1.3.1	Amino acid metabolism.degradation.arginine.urease accessory protein activities.urease accessory protein (ureD)
4.2.1.3.2	Amino acid metabolism.degradation.arginine.urease accessory protein activities.urease accessory protein (ureF)
4.2.1.3.3	Amino acid metabolism.degradation.arginine.urease accessory protein activities.urease accessory protein (ureG)
4.2.2	Amino acid metabolism.degradation.gamma-aminobutyrate (GABA)
4.2.2.1	Amino acid metabolism.degradation.gamma-aminobutyrate (GABA).gamma-aminobutyric acid pyruvate transaminase
4.2.2.2	Amino acid metabolism.degradation.gamma-aminobutyrate (GABA).succinate formation
4.2.2.2.1	Amino acid metabolism.degradation.gamma-aminobutyrate (GABA).succinate formation.NAD-dependent succinic semialdehyde dehydrogenase
4.2.2.2.2	Amino acid metabolism.degradation.gamma-aminobutyrate (GABA).succinate formation.NADP-dependent succinic semialdehyde dehydrogenase
4.2.2.3	Amino acid metabolism.degradation.gamma-aminobutyrate (GABA).gamma-hydroxybutyrate formation
4.2.2.3.1	Amino acid metabolism.degradation.gamma-aminobutyrate (GABA).gamma-hydroxybutyrate formation.bifunctional gamma-hydroxybutyrate dehydrogenase and glyoxylate reductase
4.2.3	Amino acid metabolism.degradation.proline
4.2.3.1	Amino acid metabolism.degradation.proline.proline dehydrogenase	pb.33785.1	proline dehydrogenase (original description: none)	T
4.2.3.2	Amino acid metabolism.degradation.proline.delta-1-pyrroline-5-carboxylate dehydrogenase
4.2.4	Amino acid metabolism.degradation.lysine
4.2.4.1	Amino acid metabolism.degradation.lysine.bifunctional lysine ketoglutarate reductase and saccharopine dehydrogenase	pb.17121.1	bifunctional lysine ketoglutarate reductase and saccharopine dehydrogenase (original description: none)	T
4.2.4.1	Amino acid metabolism.degradation.lysine.bifunctional lysine ketoglutarate reductase and saccharopine dehydrogenase	pb.13406.2	bifunctional lysine ketoglutarate reductase and saccharopine dehydrogenase (original description: none)	T
4.2.4.1	Amino acid metabolism.degradation.lysine.bifunctional lysine ketoglutarate reductase and saccharopine dehydrogenase	pb.345.33	bifunctional lysine ketoglutarate reductase and saccharopine dehydrogenase (original description: none)	T
4.2.5	Amino acid metabolism.degradation.threonine
4.2.5.1	Amino acid metabolism.degradation.threonine.threonine aldolase
4.2.5.2	Amino acid metabolism.degradation.threonine.threonine dehydratase	pb.30569.1	threonine dehydratase (original description: none)	T
4.2.5.2	Amino acid metabolism.degradation.threonine.threonine dehydratase	pb.28993.1	threonine dehydratase (original description: none)	T
4.2.6	Amino acid metabolism.degradation.cysteine
4.2.6.1	Amino acid metabolism.degradation.cysteine.mercaptopyruvate sulfurtransferase
4.2.6.2	Amino acid metabolism.degradation.cysteine.sulfur dioxygenase
4.2.6.3	Amino acid metabolism.degradation.cysteine.cysteine desulfhydrase
4.2.7	Amino acid metabolism.degradation.branched-chain amino acid
4.2.7.1	Amino acid metabolism.degradation.branched-chain amino acid.branched-chain aminotransferase (BCAT)	pb.38178.1	branched-chain aminotransferase (BCAT) (original description: none)	T
4.2.7.1	Amino acid metabolism.degradation.branched-chain amino acid.branched-chain aminotransferase (BCAT)	pb.31030.7	branched-chain aminotransferase (BCAT) (original description: none)	T
4.2.7.1	Amino acid metabolism.degradation.branched-chain amino acid.branched-chain aminotransferase (BCAT)	pb.28679.2	branched-chain aminotransferase (BCAT) (original description: none)	T
4.2.7.2	Amino acid metabolism.degradation.branched-chain amino acid.branched-chain alpha-keto acid dehydrogenase complex
4.2.7.2.1	Amino acid metabolism.degradation.branched-chain amino acid.branched-chain alpha-keto acid dehydrogenase complex.E1 2-oxoisovalerate dehydrogenase subcomplex
4.2.7.2.1.1	Amino acid metabolism.degradation.branched-chain amino acid.branched-chain alpha-keto acid dehydrogenase complex.E1 2-oxoisovalerate dehydrogenase subcomplex.subunit alpha
4.2.7.2.1.2	Amino acid metabolism.degradation.branched-chain amino acid.branched-chain alpha-keto acid dehydrogenase complex.E1 2-oxoisovalerate dehydrogenase subcomplex.subunit beta	pb.38508.2	subunit beta of E1 2-oxoisovalerate dehydrogenase subcomplex (original description: none)	T
4.2.7.2.2	Amino acid metabolism.degradation.branched-chain amino acid.branched-chain alpha-keto acid dehydrogenase complex.lipoamide acyltransferase component E2	pb.3328.7	lipoamide acyltransferase component E2 of branched-chain alpha-keto acid dehydrogenase complex (original description: none)	T
4.2.7.2.3	Amino acid metabolism.degradation.branched-chain amino acid.branched-chain alpha-keto acid dehydrogenase complex.dihydrolipoamide dehydrogenase component E3	pb.1192.16	dihydrolipoamide dehydrogenase component E3 of branched-chain alpha-keto acid dehydrogenase complex (original description: none)	T
4.2.7.3	Amino acid metabolism.degradation.branched-chain amino acid.isovaleryl-CoA-dehydrogenase
4.2.7.4	Amino acid metabolism.degradation.branched-chain amino acid.enoyl-CoA hydratase	pb.38201.1	enoyl-CoA hydratase (original description: none)	T
4.2.7.5	Amino acid metabolism.degradation.branched-chain amino acid.leucine
4.2.7.5.1	Amino acid metabolism.degradation.branched-chain amino acid.leucine.methylcrotonoyl-CoA carboxylase heterodimer
4.2.7.5.1.1	Amino acid metabolism.degradation.branched-chain amino acid.leucine.methylcrotonoyl-CoA carboxylase heterodimer.subunit alpha	pb.24769.1	subunit alpha of methylcrotonoyl-CoA carboxylase complex (original description: none)	T
4.2.7.5.1.2	Amino acid metabolism.degradation.branched-chain amino acid.leucine.methylcrotonoyl-CoA carboxylase heterodimer.subunit beta
4.2.7.5.2	Amino acid metabolism.degradation.branched-chain amino acid.leucine.hydroxymethylglutaryl-CoA lyase	pb.25143.1	hydroxymethylglutaryl-CoA lyase (original description: none)	T
4.2.7.5.2	Amino acid metabolism.degradation.branched-chain amino acid.leucine.hydroxymethylglutaryl-CoA lyase	pb.21725.2	hydroxymethylglutaryl-CoA lyase (original description: none)	T
4.2.7.5.2	Amino acid metabolism.degradation.branched-chain amino acid.leucine.hydroxymethylglutaryl-CoA lyase	pb.18233.7	hydroxymethylglutaryl-CoA lyase (original description: none)	T
4.2.7.5.3	Amino acid metabolism.degradation.branched-chain amino acid.leucine.methylglutaconyl-CoA hydratase
4.2.7.6	Amino acid metabolism.degradation.branched-chain amino acid.valine
4.2.7.6.1	Amino acid metabolism.degradation.branched-chain amino acid.valine.3-hydroxyisobutyryl-CoA hydrolase
4.2.7.6.2	Amino acid metabolism.degradation.branched-chain amino acid.valine.3-hydroxyisobutyrate dehydrogenase
4.2.7.6.3	Amino acid metabolism.degradation.branched-chain amino acid.valine.methylmalonate-semialdehyde dehydrogenase	pb.13392.3	methylmalonate-semialdehyde dehydrogenase (original description: none)	T
4.2.7.7	Amino acid metabolism.degradation.branched-chain amino acid.isoleucine
4.2.7.7.1	Amino acid metabolism.degradation.branched-chain amino acid.isoleucine.3-hydroxypropionate dehydrogenase
4.2.7.8	Amino acid metabolism.degradation.branched-chain amino acid.acyl-CoA dehydrogenase oxidation
4.2.7.8.1	Amino acid metabolism.degradation.branched-chain amino acid.acyl-CoA dehydrogenase oxidation.ETF electron transfer flavoprotein heterodimer
4.2.7.8.1.1	Amino acid metabolism.degradation.branched-chain amino acid.acyl-CoA dehydrogenase oxidation.ETF electron transfer flavoprotein heterodimer.subunit alpha
4.2.7.8.1.2	Amino acid metabolism.degradation.branched-chain amino acid.acyl-CoA dehydrogenase oxidation.ETF electron transfer flavoprotein heterodimer.subunit beta
4.2.7.8.2	Amino acid metabolism.degradation.branched-chain amino acid.acyl-CoA dehydrogenase oxidation.electron transfer flavoprotein-ubiquinone oxidoreductase (ETF-QO)
4.2.8	Amino acid metabolism.degradation.aromatic amino acid
4.2.8.1	Amino acid metabolism.degradation.aromatic amino acid.aromatic-amino-acid aminotransferase	pb.16746.1	aromatic-amino-acid aminotransferase (original description: none)	T
4.2.8.2	Amino acid metabolism.degradation.aromatic amino acid.aromatic amino acid hydroxylase
4.2.8.3	Amino acid metabolism.degradation.aromatic amino acid.tyrosine
4.2.8.3.1	Amino acid metabolism.degradation.aromatic amino acid.tyrosine.homogentisate dioxygenase	pb.34662.5	homogentisate dioxygenase (original description: none)	T
4.2.8.3.1	Amino acid metabolism.degradation.aromatic amino acid.tyrosine.homogentisate dioxygenase	pb.28007.2	homogentisate dioxygenase (original description: none)	T
4.2.8.3.2	Amino acid metabolism.degradation.aromatic amino acid.tyrosine.maleylacetoacetate isomerase
4.2.8.3.3	Amino acid metabolism.degradation.aromatic amino acid.tyrosine.fumarylacetoacetate hydrolase
4.2.9	Amino acid metabolism.degradation.methionine
4.2.9.1	Amino acid metabolism.degradation.methionine.methionine gamma-lyase
5	Lipid metabolism
5.1	Lipid metabolism.fatty acid biosynthesis
5.1.1	Lipid metabolism.fatty acid biosynthesis.citrate shuttle
5.1.1.1	Lipid metabolism.fatty acid biosynthesis.citrate shuttle.mitochondrial dicarboxylate transporter
5.1.1.2	Lipid metabolism.fatty acid biosynthesis.citrate shuttle.ATP-dependent citrate lyase heterodimer
5.1.1.2.1	Lipid metabolism.fatty acid biosynthesis.citrate shuttle.ATP-dependent citrate lyase heterodimer.alpha chain	pb.37890.1	alpha chain of ATP-dependent citrate lyase complex (original description: none)	T
5.1.1.2.2	Lipid metabolism.fatty acid biosynthesis.citrate shuttle.ATP-dependent citrate lyase heterodimer.beta chain
5.1.1.3	Lipid metabolism.fatty acid biosynthesis.citrate shuttle.cytosolic NAD-dependent malate dehydrogenase	pb.24061.2	cytosolic NAD-dependent malate dehydrogenase (original description: none)	T
5.1.1.4	Lipid metabolism.fatty acid biosynthesis.citrate shuttle.cytosolic NADP-dependent malic enzyme	pb.27330.8	cytosolic NADP-dependent malic enzyme (original description: none)	T
5.1.1.4	Lipid metabolism.fatty acid biosynthesis.citrate shuttle.cytosolic NADP-dependent malic enzyme	pb.19627.1	cytosolic NADP-dependent malic enzyme (original description: none)	T
5.1.1.4	Lipid metabolism.fatty acid biosynthesis.citrate shuttle.cytosolic NADP-dependent malic enzyme	pb.14004.33	cytosolic NADP-dependent malic enzyme (original description: none)	T
5.1.1.5	Lipid metabolism.fatty acid biosynthesis.citrate shuttle.mitochondrial pyruvate transporter
5.1.2	Lipid metabolism.fatty acid biosynthesis.acetyl-CoA generation
5.1.2.1	Lipid metabolism.fatty acid biosynthesis.acetyl-CoA generation.plastidial pyruvate kinase	pb.27187.1	plastidial pyruvate kinase (original description: none)	T
5.1.2.1	Lipid metabolism.fatty acid biosynthesis.acetyl-CoA generation.plastidial pyruvate kinase	pb.19507.7	plastidial pyruvate kinase (original description: none)	T
5.1.2.1	Lipid metabolism.fatty acid biosynthesis.acetyl-CoA generation.plastidial pyruvate kinase	pb.18233.7	plastidial pyruvate kinase (original description: none)	T
5.1.2.2	Lipid metabolism.fatty acid biosynthesis.acetyl-CoA generation.plastidial pyruvate dehydrogenase complex
5.1.2.2.1	Lipid metabolism.fatty acid biosynthesis.acetyl-CoA generation.plastidial pyruvate dehydrogenase complex.E1 pyruvate dehydrogenase subcomplex
5.1.2.2.1.1	Lipid metabolism.fatty acid biosynthesis.acetyl-CoA generation.plastidial pyruvate dehydrogenase complex.E1 pyruvate dehydrogenase subcomplex.subunit alpha
5.1.2.2.1.2	Lipid metabolism.fatty acid biosynthesis.acetyl-CoA generation.plastidial pyruvate dehydrogenase complex.E1 pyruvate dehydrogenase subcomplex.subunit beta
5.1.2.2.2	Lipid metabolism.fatty acid biosynthesis.acetyl-CoA generation.plastidial pyruvate dehydrogenase complex.dihydrolipoamide acetyltransferase component E2
5.1.2.2.3	Lipid metabolism.fatty acid biosynthesis.acetyl-CoA generation.plastidial pyruvate dehydrogenase complex.dihydrolipoamide dehydrogenase component E3
5.1.2.3	Lipid metabolism.fatty acid biosynthesis.acetyl-CoA generation.acetyl-CoA synthetase
5.1.2.4	Lipid metabolism.fatty acid biosynthesis.acetyl-CoA generation.malonyl-CoA decarboxylase
5.1.3	Lipid metabolism.fatty acid biosynthesis.acetyl-CoA carboxylation
5.1.3.1	Lipid metabolism.fatty acid biosynthesis.acetyl-CoA carboxylation.monomeric acetyl-CoA carboxylase	pb.11165.1	monomeric acetyl-CoA carboxylase (original description: none)	T
5.1.3.1	Lipid metabolism.fatty acid biosynthesis.acetyl-CoA carboxylation.monomeric acetyl-CoA carboxylase	pb.5060.1	monomeric acetyl-CoA carboxylase (original description: none)	T
5.1.3.1	Lipid metabolism.fatty acid biosynthesis.acetyl-CoA carboxylation.monomeric acetyl-CoA carboxylase	pb.859.8	monomeric acetyl-CoA carboxylase (original description: none)	T
5.1.3.2	Lipid metabolism.fatty acid biosynthesis.acetyl-CoA carboxylation.polymeric acetyl-CoA carboxylase complex
5.1.3.2.1	Lipid metabolism.fatty acid biosynthesis.acetyl-CoA carboxylation.polymeric acetyl-CoA carboxylase complex.carboxyltransferase subunit alpha	pb.25607.1	carboxyltransferase subunit alpha of polymeric acetyl-CoA carboxylase complex (original description: none)	T
5.1.3.2.1	Lipid metabolism.fatty acid biosynthesis.acetyl-CoA carboxylation.polymeric acetyl-CoA carboxylase complex.carboxyltransferase subunit alpha	pb.24848.7	carboxyltransferase subunit alpha of polymeric acetyl-CoA carboxylase complex (original description: none)	T
5.1.3.2.1	Lipid metabolism.fatty acid biosynthesis.acetyl-CoA carboxylation.polymeric acetyl-CoA carboxylase complex.carboxyltransferase subunit alpha	pb.20955.1	carboxyltransferase subunit alpha of polymeric acetyl-CoA carboxylase complex (original description: none)	T
5.1.3.2.1	Lipid metabolism.fatty acid biosynthesis.acetyl-CoA carboxylation.polymeric acetyl-CoA carboxylase complex.carboxyltransferase subunit alpha	pb.22663.2	carboxyltransferase subunit alpha of polymeric acetyl-CoA carboxylase complex (original description: none)	T
5.1.3.2.1	Lipid metabolism.fatty acid biosynthesis.acetyl-CoA carboxylation.polymeric acetyl-CoA carboxylase complex.carboxyltransferase subunit alpha	pb.20832.1	carboxyltransferase subunit alpha of polymeric acetyl-CoA carboxylase complex (original description: none)	T
5.1.3.2.2	Lipid metabolism.fatty acid biosynthesis.acetyl-CoA carboxylation.polymeric acetyl-CoA carboxylase complex.carboxyltransferase subunit beta
5.1.3.2.3	Lipid metabolism.fatty acid biosynthesis.acetyl-CoA carboxylation.polymeric acetyl-CoA carboxylase complex.biotin carboxyl carrier subunit	pb.13953.1	biotin carboxyl carrier subunit of polymeric acetyl-CoA carboxylase complex (original description: none)	T
5.1.3.2.4	Lipid metabolism.fatty acid biosynthesis.acetyl-CoA carboxylation.polymeric acetyl-CoA carboxylase complex.biotin carboxylase subunit
5.1.3.3	Lipid metabolism.fatty acid biosynthesis.acetyl-CoA carboxylation.acetyl-CoA carboxylase regulator (BADC)
5.1.4	Lipid metabolism.fatty acid biosynthesis.plastidial fatty acid synthase (ptFAS) system
5.1.4.1	Lipid metabolism.fatty acid biosynthesis.plastidial fatty acid synthase (ptFAS) system.acyl carrier protein (ptACP)
5.1.4.2	Lipid metabolism.fatty acid biosynthesis.plastidial fatty acid synthase (ptFAS) system.ketoacyl-ACP synthase activities
5.1.4.2.1	Lipid metabolism.fatty acid biosynthesis.plastidial fatty acid synthase (ptFAS) system.ketoacyl-ACP synthase activities.ketoacyl-ACP synthase I	pb.29221.3	ketoacyl-ACP synthase I (original description: none)	T
5.1.4.2.2	Lipid metabolism.fatty acid biosynthesis.plastidial fatty acid synthase (ptFAS) system.ketoacyl-ACP synthase activities.ketoacyl-ACP synthase II	pb.4948.8	ketoacyl-ACP synthase II (original description: none)	T
5.1.4.2.3	Lipid metabolism.fatty acid biosynthesis.plastidial fatty acid synthase (ptFAS) system.ketoacyl-ACP synthase activities.ketoacyl-ACP synthase III
5.1.4.3	Lipid metabolism.fatty acid biosynthesis.plastidial fatty acid synthase (ptFAS) system.hydroxyacyl-ACP dehydratase (ptHD)
5.1.4.4	Lipid metabolism.fatty acid biosynthesis.plastidial fatty acid synthase (ptFAS) system.ketoacyl-ACP reductase (KAR1)	pb.39156.1	ketoacyl-ACP reductase (original description: none)	T
5.1.4.5	Lipid metabolism.fatty acid biosynthesis.plastidial fatty acid synthase (ptFAS) system.enoyl-ACP reductase (MOD1)	pb.38731.1	enoyl-ACP reductase (original description: none)	T
5.1.4.6	Lipid metabolism.fatty acid biosynthesis.plastidial fatty acid synthase (ptFAS) system.fatty acid chain termination
5.1.4.6.1	Lipid metabolism.fatty acid biosynthesis.plastidial fatty acid synthase (ptFAS) system.fatty acid chain termination.oleoyl-ACP thioesterase	pb.37407.3	oleoyl-ACP thioesterase (original description: none)	T
5.1.4.6.2	Lipid metabolism.fatty acid biosynthesis.plastidial fatty acid synthase (ptFAS) system.fatty acid chain termination.palmitoyl-ACP thioesterase	pb.21792.13	palmitoyl-ACP thioesterase (original description: none)	T
5.1.5	Lipid metabolism.fatty acid biosynthesis.mitochondrial fatty acid synthase (mtFAS) system
5.1.5.1	Lipid metabolism.fatty acid biosynthesis.mitochondrial fatty acid synthase (mtFAS) system.acyl carrier protein (mtACP)
5.1.5.2	Lipid metabolism.fatty acid biosynthesis.mitochondrial fatty acid synthase (mtFAS) system.phosphopantetheinyl transferase (mtPPT)
5.1.5.3	Lipid metabolism.fatty acid biosynthesis.mitochondrial fatty acid synthase (mtFAS) system.malonyl-CoA synthetase (mtMCS)	pb.28436.6	malonyl-CoA synthetase (mtMCS) (original description: none)	T
5.1.5.4	Lipid metabolism.fatty acid biosynthesis.mitochondrial fatty acid synthase (mtFAS) system.malonyl-CoA:ACP transacylase
5.1.5.5	Lipid metabolism.fatty acid biosynthesis.mitochondrial fatty acid synthase (mtFAS) system.ketoacyl-ACP synthase (mtKAS)
5.1.5.6	Lipid metabolism.fatty acid biosynthesis.mitochondrial fatty acid synthase (mtFAS) system.hydroxyacyl-ACP dehydratase (mtHD)
5.1.6	Lipid metabolism.fatty acid biosynthesis.endoplasmic reticulum-localized fatty acid elongase (FAE) system
5.1.6.1	Lipid metabolism.fatty acid biosynthesis.endoplasmic reticulum-localized fatty acid elongase (FAE) system.fatty acid elongation complex
5.1.6.1.1	Lipid metabolism.fatty acid biosynthesis.endoplasmic reticulum-localized fatty acid elongase (FAE) system.fatty acid elongation complex.3-ketoacyl-CoA synthase (KCS)	pb.23205.1	3-ketoacyl-CoA synthase (KCS) (original description: none)	T
5.1.6.1.2	Lipid metabolism.fatty acid biosynthesis.endoplasmic reticulum-localized fatty acid elongase (FAE) system.fatty acid elongation complex.3-ketoacyl-CoA reductase (KCR)
5.1.6.1.3	Lipid metabolism.fatty acid biosynthesis.endoplasmic reticulum-localized fatty acid elongase (FAE) system.fatty acid elongation complex.3-hydroxyacyl-CoA dehydratase (HCD)
5.1.6.1.4	Lipid metabolism.fatty acid biosynthesis.endoplasmic reticulum-localized fatty acid elongase (FAE) system.fatty acid elongation complex.enoyl-CoA reductase (ECR)	pb.36405.2	enoyl-CoA reductase (ECR) (original description: none)	T
5.1.6.1.4	Lipid metabolism.fatty acid biosynthesis.endoplasmic reticulum-localized fatty acid elongase (FAE) system.fatty acid elongation complex.enoyl-CoA reductase (ECR)	pb.27691.1	enoyl-CoA reductase (ECR) (original description: none)	T
5.1.6.2	Lipid metabolism.fatty acid biosynthesis.endoplasmic reticulum-localized fatty acid elongase (FAE) system.very long chain fatty acid elongation
5.1.6.2.1	Lipid metabolism.fatty acid biosynthesis.endoplasmic reticulum-localized fatty acid elongase (FAE) system.very long chain fatty acid elongation.catalytic protein (CER2)	pb.37213.1	catalytic protein (CER2) (original description: none)	T
5.1.6.2.1	Lipid metabolism.fatty acid biosynthesis.endoplasmic reticulum-localized fatty acid elongase (FAE) system.very long chain fatty acid elongation.catalytic protein (CER2)	pb.32671.1	catalytic protein (CER2) (original description: none)	T
5.1.7	Lipid metabolism.fatty acid biosynthesis.fatty acid desaturation
5.1.7.1	Lipid metabolism.fatty acid biosynthesis.fatty acid desaturation.stearoyl-ACP desaturase	pb.34965.1	stearoyl-ACP desaturase (original description: none)	T
5.1.7.1	Lipid metabolism.fatty acid biosynthesis.fatty acid desaturation.stearoyl-ACP desaturase	pb.20362.3	stearoyl-ACP desaturase (original description: none)	T
5.1.7.2	Lipid metabolism.fatty acid biosynthesis.fatty acid desaturation.delta-7/delta-9 fatty acid desaturase (FAD5/ADS)
5.1.7.3	Lipid metabolism.fatty acid biosynthesis.fatty acid desaturation.omega-3/omega-6 fatty acid desaturase (FAD2/3/6-8)	pb.16175.1	omega-3/omega-6 fatty acid desaturase (original description: none)	T
5.1.7.3	Lipid metabolism.fatty acid biosynthesis.fatty acid desaturation.omega-3/omega-6 fatty acid desaturase (FAD2/3/6-8)	pb.37026.1	omega-3/omega-6 fatty acid desaturase (original description: none)	T
5.1.7.3	Lipid metabolism.fatty acid biosynthesis.fatty acid desaturation.omega-3/omega-6 fatty acid desaturase (FAD2/3/6-8)	pb.35511.1	omega-3/omega-6 fatty acid desaturase (original description: none)	T
5.1.7.3	Lipid metabolism.fatty acid biosynthesis.fatty acid desaturation.omega-3/omega-6 fatty acid desaturase (FAD2/3/6-8)	pb.33429.1	omega-3/omega-6 fatty acid desaturase (original description: none)	T
5.1.7.3	Lipid metabolism.fatty acid biosynthesis.fatty acid desaturation.omega-3/omega-6 fatty acid desaturase (FAD2/3/6-8)	pb.29012.4	omega-3/omega-6 fatty acid desaturase (original description: none)	T
5.1.7.3	Lipid metabolism.fatty acid biosynthesis.fatty acid desaturation.omega-3/omega-6 fatty acid desaturase (FAD2/3/6-8)	pb.29169.2	omega-3/omega-6 fatty acid desaturase (original description: none)	T
5.1.7.3	Lipid metabolism.fatty acid biosynthesis.fatty acid desaturation.omega-3/omega-6 fatty acid desaturase (FAD2/3/6-8)	pb.22754.6	omega-3/omega-6 fatty acid desaturase (original description: none)	T
5.1.7.3	Lipid metabolism.fatty acid biosynthesis.fatty acid desaturation.omega-3/omega-6 fatty acid desaturase (FAD2/3/6-8)	pb.24843.1	omega-3/omega-6 fatty acid desaturase (original description: none)	T
5.1.7.3	Lipid metabolism.fatty acid biosynthesis.fatty acid desaturation.omega-3/omega-6 fatty acid desaturase (FAD2/3/6-8)	pb.19977.9	omega-3/omega-6 fatty acid desaturase (original description: none)	T
5.1.7.3	Lipid metabolism.fatty acid biosynthesis.fatty acid desaturation.omega-3/omega-6 fatty acid desaturase (FAD2/3/6-8)	pb.16855.1	omega-3/omega-6 fatty acid desaturase (original description: none)	T
5.1.7.4	Lipid metabolism.fatty acid biosynthesis.fatty acid desaturation.delta 3-trans-hexadecenoic acid phosphatidylglycerol desaturase (FAD4)
5.2	Lipid metabolism.glycerolipid biosynthesis
5.2.1	Lipid metabolism.glycerolipid biosynthesis.phosphatidate
5.2.1.1	Lipid metabolism.glycerolipid biosynthesis.phosphatidate.plastidial phosphatidate biosynthesis
5.2.1.1.1	Lipid metabolism.glycerolipid biosynthesis.phosphatidate.plastidial phosphatidate biosynthesis.dihydroxyacetone phosphate reductase (SFD1)	pb.36515.1	dihydroxyacetone phosphate reductase (SFD1) (original description: none)	T
5.2.1.1.2	Lipid metabolism.glycerolipid biosynthesis.phosphatidate.plastidial phosphatidate biosynthesis.glycerol-3-phosphate acyltransferase (ATS1)
5.2.1.1.3	Lipid metabolism.glycerolipid biosynthesis.phosphatidate.plastidial phosphatidate biosynthesis.lysophosphatidate acyltransferase (ATS2)
5.2.1.2	Lipid metabolism.glycerolipid biosynthesis.phosphatidate.endoplasmic reticulum phosphatidate biosynthesis
5.2.1.2.1	Lipid metabolism.glycerolipid biosynthesis.phosphatidate.endoplasmic reticulum phosphatidate biosynthesis.NAD-dependent glycerol-3-phosphate dehydrogenase	pb.27726.6	NAD-dependent glycerol-3-phosphate dehydrogenase (original description: none)	T
5.2.1.2.1	Lipid metabolism.glycerolipid biosynthesis.phosphatidate.endoplasmic reticulum phosphatidate biosynthesis.NAD-dependent glycerol-3-phosphate dehydrogenase	pb.29319.1	NAD-dependent glycerol-3-phosphate dehydrogenase (original description: none)	T
5.2.1.2.2	Lipid metabolism.glycerolipid biosynthesis.phosphatidate.endoplasmic reticulum phosphatidate biosynthesis.glycerol-3-phosphate acyltransferase (GPAT4-8)	pb.34286.1	glycerol-3-phosphate acyltransferase (GPAT4-8) (original description: none)	T
5.2.1.2.2	Lipid metabolism.glycerolipid biosynthesis.phosphatidate.endoplasmic reticulum phosphatidate biosynthesis.glycerol-3-phosphate acyltransferase (GPAT4-8)	pb.29272.8	glycerol-3-phosphate acyltransferase (GPAT4-8) (original description: none)	T
5.2.1.2.3	Lipid metabolism.glycerolipid biosynthesis.phosphatidate.endoplasmic reticulum phosphatidate biosynthesis.glycerol-3-phosphate acyltransferase (GPAT9)
5.2.1.2.4	Lipid metabolism.glycerolipid biosynthesis.phosphatidate.endoplasmic reticulum phosphatidate biosynthesis.lysophosphatidate acyltransferase (LPAT)	pb.20777.1	1-acylglycerol-3-phosphate O-acyltransferase (original description: none)	T
5.2.1.2.4	Lipid metabolism.glycerolipid biosynthesis.phosphatidate.endoplasmic reticulum phosphatidate biosynthesis.lysophosphatidate acyltransferase (LPAT)	pb.16666.1	1-acylglycerol-3-phosphate O-acyltransferase (original description: none)	T
5.2.1.3	Lipid metabolism.glycerolipid biosynthesis.phosphatidate.mitochondrial lysophosphatidate biosynthesis
5.2.1.3.1	Lipid metabolism.glycerolipid biosynthesis.phosphatidate.mitochondrial lysophosphatidate biosynthesis.glycerol-3-phosphate acyltransferase (GPAT1-3)
5.2.1.4	Lipid metabolism.glycerolipid biosynthesis.phosphatidate.diacylglycerol kinase
5.2.2	Lipid metabolism.glycerolipid biosynthesis.diacylglycerol
5.2.2.1	Lipid metabolism.glycerolipid biosynthesis.diacylglycerol.phosphatidate phosphatase (LPP-alpha)
5.2.2.2	Lipid metabolism.glycerolipid biosynthesis.diacylglycerol.phosphatidate phosphatase (LPP-beta)
5.2.2.3	Lipid metabolism.glycerolipid biosynthesis.diacylglycerol.phosphatidate phosphatase (LPP-gamma)
5.2.2.4	Lipid metabolism.glycerolipid biosynthesis.diacylglycerol.phosphatidate phosphatase (LPP-epsilon)
5.2.3	Lipid metabolism.glycerolipid biosynthesis.phosphatidylethanolamine
5.2.3.1	Lipid metabolism.glycerolipid biosynthesis.phosphatidylethanolamine.CDP-ethanolamine pathway
5.2.3.1.1	Lipid metabolism.glycerolipid biosynthesis.phosphatidylethanolamine.CDP-ethanolamine pathway.serine decarboxylase	pb.35094.1	serine decarboxylase (original description: none)	T
5.2.3.1.2	Lipid metabolism.glycerolipid biosynthesis.phosphatidylethanolamine.CDP-ethanolamine pathway.ethanolamine kinase
5.2.3.1.3	Lipid metabolism.glycerolipid biosynthesis.phosphatidylethanolamine.CDP-ethanolamine pathway.CTP:phosphorylethanolamine cytidylyltransferase	pb.35294.3	CTP:phosphorylethanolamine cytidylyltransferase (original description: none)	T
5.2.3.1.3	Lipid metabolism.glycerolipid biosynthesis.phosphatidylethanolamine.CDP-ethanolamine pathway.CTP:phosphorylethanolamine cytidylyltransferase	pb.26886.1	CTP:phosphorylethanolamine cytidylyltransferase (original description: none)	T
5.2.3.1.3	Lipid metabolism.glycerolipid biosynthesis.phosphatidylethanolamine.CDP-ethanolamine pathway.CTP:phosphorylethanolamine cytidylyltransferase	pb.19187.1	CTP:phosphorylethanolamine cytidylyltransferase (original description: none)	T
5.2.3.1.4	Lipid metabolism.glycerolipid biosynthesis.phosphatidylethanolamine.CDP-ethanolamine pathway.aminoalcohol phosphotransferase
5.2.3.2	Lipid metabolism.glycerolipid biosynthesis.phosphatidylethanolamine.extramitochondrial phosphatidylserine decarboxylation pathway
5.2.3.2.1	Lipid metabolism.glycerolipid biosynthesis.phosphatidylethanolamine.extramitochondrial phosphatidylserine decarboxylation pathway.phosphatidylserine decarboxylase
5.2.3.3	Lipid metabolism.glycerolipid biosynthesis.phosphatidylethanolamine.mitochondrial phosphatidylserine decarboxylation pathway
5.2.3.3.1	Lipid metabolism.glycerolipid biosynthesis.phosphatidylethanolamine.mitochondrial phosphatidylserine decarboxylation pathway.phosphatidylserine-transfer-dependent route
5.2.3.3.1.1	Lipid metabolism.glycerolipid biosynthesis.phosphatidylethanolamine.mitochondrial phosphatidylserine decarboxylation pathway.phosphatidylserine-transfer-dependent route.UPS2-Mdm35 phospholipid transfer complex
5.2.3.3.1.1.1	Lipid metabolism.glycerolipid biosynthesis.phosphatidylethanolamine.mitochondrial phosphatidylserine decarboxylation pathway.phosphatidylserine-transfer-dependent route.UPS2-Mdm35 phospholipid transfer complex.component UPS2
5.2.3.3.1.1.2	Lipid metabolism.glycerolipid biosynthesis.phosphatidylethanolamine.mitochondrial phosphatidylserine decarboxylation pathway.phosphatidylserine-transfer-dependent route.UPS2-Mdm35 phospholipid transfer complex.component Mdm35
5.2.3.3.2	Lipid metabolism.glycerolipid biosynthesis.phosphatidylethanolamine.mitochondrial phosphatidylserine decarboxylation pathway.membrane juxtaposition-dependent route
5.2.3.3.2.1	Lipid metabolism.glycerolipid biosynthesis.phosphatidylethanolamine.mitochondrial phosphatidylserine decarboxylation pathway.membrane juxtaposition-dependent route.MICOS complex
5.2.3.3.2.1.1	Lipid metabolism.glycerolipid biosynthesis.phosphatidylethanolamine.mitochondrial phosphatidylserine decarboxylation pathway.membrane juxtaposition-dependent route.MICOS complex.component Mic60
5.2.3.3.2.1.2	Lipid metabolism.glycerolipid biosynthesis.phosphatidylethanolamine.mitochondrial phosphatidylserine decarboxylation pathway.membrane juxtaposition-dependent route.MICOS complex.component Mic10
5.2.3.3.2.1.3	Lipid metabolism.glycerolipid biosynthesis.phosphatidylethanolamine.mitochondrial phosphatidylserine decarboxylation pathway.membrane juxtaposition-dependent route.MICOS complex.component DGS1
5.2.3.3.3	Lipid metabolism.glycerolipid biosynthesis.phosphatidylethanolamine.mitochondrial phosphatidylserine decarboxylation pathway.phosphatidylserine decarboxylase
5.2.4	Lipid metabolism.glycerolipid biosynthesis.phosphatidylcholine
5.2.4.1	Lipid metabolism.glycerolipid biosynthesis.phosphatidylcholine.phospho-base N-methyltransferase	pb.32889.4	phospho-base N-methyltransferase (original description: none)	T
5.2.4.2	Lipid metabolism.glycerolipid biosynthesis.phosphatidylcholine.phosphotidyl-base N-methyltransferase
5.2.4.3	Lipid metabolism.glycerolipid biosynthesis.phosphatidylcholine.CTP:phosphorylcholine cytidylyltransferase
5.2.4.4	Lipid metabolism.glycerolipid biosynthesis.phosphatidylcholine.aminoalcohol phosphotransferase
5.2.4.5	Lipid metabolism.glycerolipid biosynthesis.phosphatidylcholine.choline homeostasis
5.2.4.5.1	Lipid metabolism.glycerolipid biosynthesis.phosphatidylcholine.choline homeostasis.phosphocholine phosphatase	pb.14668.1	phosphocholine phosphatase (original description: none)	T
5.2.4.5.2	Lipid metabolism.glycerolipid biosynthesis.phosphatidylcholine.choline homeostasis.choline kinase	pb.34535.3	choline kinase (original description: none)	T
5.2.4.6	Lipid metabolism.glycerolipid biosynthesis.phosphatidylcholine.acyl-CoA:lysophosphatidylcholine acyltransferase
5.2.5	Lipid metabolism.glycerolipid biosynthesis.phosphatidylserine
5.2.5.1	Lipid metabolism.glycerolipid biosynthesis.phosphatidylserine.base-exchange pathway
5.2.5.1.1	Lipid metabolism.glycerolipid biosynthesis.phosphatidylserine.base-exchange pathway.base-exchange-type phosphatidylserine synthase
5.2.5.2	Lipid metabolism.glycerolipid biosynthesis.phosphatidylserine.CDP-diacylglycerol pathway
5.2.5.2.1	Lipid metabolism.glycerolipid biosynthesis.phosphatidylserine.CDP-diacylglycerol pathway.CDP-diacylglycerol phosphatidylserine synthase
5.2.6	Lipid metabolism.glycerolipid biosynthesis.phosphatidylglycerol
5.2.6.1	Lipid metabolism.glycerolipid biosynthesis.phosphatidylglycerol.CDP-diacylglycerol synthase
5.2.6.2	Lipid metabolism.glycerolipid biosynthesis.phosphatidylglycerol.phosphatidylglycerophosphate synthase
5.2.6.3	Lipid metabolism.glycerolipid biosynthesis.phosphatidylglycerol.phosphatidylglycerophosphate phosphatase
5.2.7	Lipid metabolism.glycerolipid biosynthesis.phosphatidylinositol
5.2.7.1	Lipid metabolism.glycerolipid biosynthesis.phosphatidylinositol.phosphatidylinositol synthase	pb.37867.2	phosphatidylinositol synthase (original description: none)	T
5.2.8	Lipid metabolism.glycerolipid biosynthesis.cardiolipin
5.2.8.1	Lipid metabolism.glycerolipid biosynthesis.cardiolipin.cardiolipin synthase
5.2.8.2	Lipid metabolism.glycerolipid biosynthesis.cardiolipin.cardiolipin deacylase
5.2.8.3	Lipid metabolism.glycerolipid biosynthesis.cardiolipin.cardiolipin transacylase
5.2.9	Lipid metabolism.glycerolipid biosynthesis.betaine lipids
5.2.9.1	Lipid metabolism.glycerolipid biosynthesis.betaine lipids.betaine lipid synthase
5.2.10	Lipid metabolism.glycerolipid biosynthesis.triacylglycerols
5.2.10.1	Lipid metabolism.glycerolipid biosynthesis.triacylglycerols.diacylglycerol O-acyltransferase (DGAT1)
5.2.10.2	Lipid metabolism.glycerolipid biosynthesis.triacylglycerols.iron-sulfur protein (DGAT3)
5.3	Lipid metabolism.galactolipid and sulfolipid biosynthesis
5.3.1	Lipid metabolism.galactolipid and sulfolipid biosynthesis.phosphatidate phosphatase	pb.7857.1	phosphatidic acid phosphatase (original description: none)	T
5.3.2	Lipid metabolism.galactolipid and sulfolipid biosynthesis.monogalactosyldiacylglycerol synthase (MGD)
5.3.3	Lipid metabolism.galactolipid and sulfolipid biosynthesis.digalactosyldiacylglycerol synthase (DGD)
5.3.4	Lipid metabolism.galactolipid and sulfolipid biosynthesis.galactolipid galactosyltransferase (SFR2)	pb.30072.1	galactolipid galactosyltransferase (SFR2) (original description: none)	T
5.3.4	Lipid metabolism.galactolipid and sulfolipid biosynthesis.galactolipid galactosyltransferase (SFR2)	pb.40158.1	galactolipid galactosyltransferase (SFR2) (original description: none)	T
5.3.4	Lipid metabolism.galactolipid and sulfolipid biosynthesis.galactolipid galactosyltransferase (SFR2)	pb.31087.1	galactolipid galactosyltransferase (SFR2) (original description: none)	T
5.3.5	Lipid metabolism.galactolipid and sulfolipid biosynthesis.plastidial UDP-glucose pyrophosphorylase	pb.19704.1	plastidial UDP-glucose pyrophosphorylase (original description: none)	T
5.3.6	Lipid metabolism.galactolipid and sulfolipid biosynthesis.UDP-sulfoquinovose synthase
5.3.7	Lipid metabolism.galactolipid and sulfolipid biosynthesis.UDP-sulfoquinovose:DAG sulfoquinovosyltransferase
5.4	Lipid metabolism.sphingolipid biosynthesis
5.4.1	Lipid metabolism.sphingolipid biosynthesis.serine C-palmitoyltransferase complex
5.4.1.1	Lipid metabolism.sphingolipid biosynthesis.serine C-palmitoyltransferase complex.catalytic subunit 1
5.4.1.2	Lipid metabolism.sphingolipid biosynthesis.serine C-palmitoyltransferase complex.catalytic subunit 2
5.4.1.3	Lipid metabolism.sphingolipid biosynthesis.serine C-palmitoyltransferase complex.small regulatory subunit
5.4.2	Lipid metabolism.sphingolipid biosynthesis.ketosphinganine reductase
5.4.3	Lipid metabolism.sphingolipid biosynthesis.sphingobase hydroxylase	pb.39804.1	sphingobase hydroxylase (original description: none)	T
5.4.4	Lipid metabolism.sphingolipid biosynthesis.delta-4 sphingolipid desaturase	pb.37325.2	delta-4 sphingolipid desaturase (original description: none)	T
5.4.5	Lipid metabolism.sphingolipid biosynthesis.ceramide synthase	pb.38282.1	ceramide synthase (original description: none)	T
5.4.6	Lipid metabolism.sphingolipid biosynthesis.sphingosine transfer protein
5.4.7	Lipid metabolism.sphingolipid biosynthesis.sphingoid long-chain base kinase
5.4.8	Lipid metabolism.sphingolipid biosynthesis.sphingoid long-chain base phosphate phosphatase
5.4.9	Lipid metabolism.sphingolipid biosynthesis.delta-8 sphingolipid desaturase
5.4.10	Lipid metabolism.sphingolipid biosynthesis.sphingolipid fatty acid 2-hydroxylase
5.4.11	Lipid metabolism.sphingolipid biosynthesis.ceramide glucosyltransferase
5.4.12	Lipid metabolism.sphingolipid biosynthesis.ceramide kinase	pb.29994.1	ceramide kinase (original description: none)	T
5.4.12	Lipid metabolism.sphingolipid biosynthesis.ceramide kinase	pb.24891.1	ceramide kinase (original description: none)	T
5.4.13	Lipid metabolism.sphingolipid biosynthesis.glycosylinositol phosphorylceramide (GIPC) biosynthesis
5.4.13.1	Lipid metabolism.sphingolipid biosynthesis.glycosylinositol phosphorylceramide (GIPC) biosynthesis.inositol phosphorylceramide synthase (IPCS)	pb.29167.1	inositol phosphorylceramide synthase (IPCS) (original description: none)	T
5.4.13.2	Lipid metabolism.sphingolipid biosynthesis.glycosylinositol phosphorylceramide (GIPC) biosynthesis.inositol phosphorylceramide glucuronosyltransferase (IPUT1)
5.4.13.3	Lipid metabolism.sphingolipid biosynthesis.glycosylinositol phosphorylceramide (GIPC) biosynthesis.GIPC mannosyltransferase (GMT1)
5.4.13.4	Lipid metabolism.sphingolipid biosynthesis.glycosylinositol phosphorylceramide (GIPC) biosynthesis.GIPC N-acetylglucosamine transferase (GINT1)	pb.20838.1	GIPC N-acetylglucosamine transferase (GINT1) (original description: none)	T
5.4.13.4	Lipid metabolism.sphingolipid biosynthesis.glycosylinositol phosphorylceramide (GIPC) biosynthesis.GIPC N-acetylglucosamine transferase (GINT1)	pb.2618.5	GIPC N-acetylglucosamine transferase (GINT1) (original description: none)	T
5.5	Lipid metabolism.phytosterol biosynthesis
5.5.1	Lipid metabolism.phytosterol biosynthesis.campesterol
5.5.1.1	Lipid metabolism.phytosterol biosynthesis.campesterol.sterol C-24 methyltransferase
5.5.1.2	Lipid metabolism.phytosterol biosynthesis.campesterol.obtusifoliol 14-alpha demethylase
5.5.1.3	Lipid metabolism.phytosterol biosynthesis.campesterol.sterol delta14 reductase
5.5.1.4	Lipid metabolism.phytosterol biosynthesis.campesterol.sterol delta8-delta7 isomerase
5.5.1.5	Lipid metabolism.phytosterol biosynthesis.campesterol.delta7-sterol C-5 desaturase	pb.40574.2	delta7-sterol C-5 desaturase (original description: none)	T
5.5.1.5	Lipid metabolism.phytosterol biosynthesis.campesterol.delta7-sterol C-5 desaturase	pb.13612.1	delta7-sterol C-5 desaturase (original description: none)	T
5.5.1.5	Lipid metabolism.phytosterol biosynthesis.campesterol.delta7-sterol C-5 desaturase	pb.7162.3	delta7-sterol C-5 desaturase (original description: none)	T
5.5.1.5	Lipid metabolism.phytosterol biosynthesis.campesterol.delta7-sterol C-5 desaturase	pb.7328.2	delta7-sterol C-5 desaturase (original description: none)	T
5.5.1.6	Lipid metabolism.phytosterol biosynthesis.campesterol.sterol delta7 reductase
5.5.1.7	Lipid metabolism.phytosterol biosynthesis.campesterol.sterol delta24 reductase	pb.22826.12	sterol delta24 reductase (original description: none)	T
5.5.2	Lipid metabolism.phytosterol biosynthesis.phytosterol conjugation
5.5.2.1	Lipid metabolism.phytosterol biosynthesis.phytosterol conjugation.methylsterol monooxygenase	pb.26278.2	methylsterol monooxygenase (original description: none)	T
5.5.2.2	Lipid metabolism.phytosterol biosynthesis.phytosterol conjugation.3-beta hydroxysteroid dehydrogenase	pb.33681.1	3-beta hydroxysteroid dehydrogenase (original description: none)	T
5.5.2.2	Lipid metabolism.phytosterol biosynthesis.phytosterol conjugation.3-beta hydroxysteroid dehydrogenase	pb.20455.1	3-beta hydroxysteroid dehydrogenase (original description: none)	T
5.5.2.2	Lipid metabolism.phytosterol biosynthesis.phytosterol conjugation.3-beta hydroxysteroid dehydrogenase	pb.21504.1	3-beta hydroxysteroid dehydrogenase (original description: none)	T
5.5.2.3	Lipid metabolism.phytosterol biosynthesis.phytosterol conjugation.phytosterol esterification
5.5.2.3.1	Lipid metabolism.phytosterol biosynthesis.phytosterol conjugation.phytosterol esterification.phospholipid:sterol acyltransferase
5.5.2.3.2	Lipid metabolism.phytosterol biosynthesis.phytosterol conjugation.phytosterol esterification.acyl-CoA:cholesterol acyltransferase
5.5.2.4	Lipid metabolism.phytosterol biosynthesis.phytosterol conjugation.phytosterol glycosylation
5.5.2.4.1	Lipid metabolism.phytosterol biosynthesis.phytosterol conjugation.phytosterol glycosylation.UDP-glucose:sterol glucosyltransferase
5.6	Lipid metabolism.lipid A biosynthesis
5.6.1	Lipid metabolism.lipid A biosynthesis.UDP-N-acetylglucosamine O-acyltransferase (LpxA)
5.6.2	Lipid metabolism.lipid A biosynthesis.UDP-3-O-acyl N-acetylglucosamine deacetylase (LpxC)
5.6.3	Lipid metabolism.lipid A biosynthesis.UDP-3-O-(3-hydroxymyristoyl)glucosamine N-acyltransferase (LpxD)
5.6.4	Lipid metabolism.lipid A biosynthesis.lipid-A-disaccharide synthase (LpxB)
5.6.5	Lipid metabolism.lipid A biosynthesis.tetra-acyl-disaccharide kinase (LpxK)
5.6.6	Lipid metabolism.lipid A biosynthesis.3-deoxy-D-manno-octulosonic acid (Kdo) transferase (KdtA)
5.7	Lipid metabolism.lipid degradation
5.7.1	Lipid metabolism.lipid degradation.triacylglycerol lipase activities
5.7.1.1	Lipid metabolism.lipid degradation.triacylglycerol lipase activities.monoacylglycerol lipase	pb.25589.5	monoacylglycerol lipase (original description: none)	T
5.7.1.2	Lipid metabolism.lipid degradation.triacylglycerol lipase activities.diacyl-/triacylglycerol lipase activities
5.7.1.2.1	Lipid metabolism.lipid degradation.triacylglycerol lipase activities.diacyl-/triacylglycerol lipase activities.lipase (Patatin/SDP)	pb.17886.1	Patatin-type lipase (original description: none)	T
5.7.1.2.1	Lipid metabolism.lipid degradation.triacylglycerol lipase activities.diacyl-/triacylglycerol lipase activities.lipase (Patatin/SDP)	pb.12415.15	Patatin-type lipase (original description: none)	T
5.7.1.2.1	Lipid metabolism.lipid degradation.triacylglycerol lipase activities.diacyl-/triacylglycerol lipase activities.lipase (Patatin/SDP)	pb.9991.5	Patatin-type lipase (original description: none)	T
5.7.1.2.2	Lipid metabolism.lipid degradation.triacylglycerol lipase activities.diacyl-/triacylglycerol lipase activities.lipase (LIP)	pb.40224.1	lipase (LIP) (original description: none)	T
5.7.1.2.2	Lipid metabolism.lipid degradation.triacylglycerol lipase activities.diacyl-/triacylglycerol lipase activities.lipase (LIP)	pb.38942.1	lipase (LIP) (original description: none)	T
5.7.1.2.2	Lipid metabolism.lipid degradation.triacylglycerol lipase activities.diacyl-/triacylglycerol lipase activities.lipase (LIP)	pb.38626.1	lipase (LIP) (original description: none)	T
5.7.1.2.2	Lipid metabolism.lipid degradation.triacylglycerol lipase activities.diacyl-/triacylglycerol lipase activities.lipase (LIP)	pb.40119.1	lipase (LIP) (original description: none)	T
5.7.1.2.2	Lipid metabolism.lipid degradation.triacylglycerol lipase activities.diacyl-/triacylglycerol lipase activities.lipase (LIP)	pb.35444.1	lipase (LIP) (original description: none)	T
5.7.1.2.2	Lipid metabolism.lipid degradation.triacylglycerol lipase activities.diacyl-/triacylglycerol lipase activities.lipase (LIP)	pb.29147.2	lipase (LIP) (original description: none)	T
5.7.1.2.2	Lipid metabolism.lipid degradation.triacylglycerol lipase activities.diacyl-/triacylglycerol lipase activities.lipase (LIP)	pb.20612.8	lipase (LIP) (original description: none)	T
5.7.1.2.3	Lipid metabolism.lipid degradation.triacylglycerol lipase activities.diacyl-/triacylglycerol lipase activities.lipase (OBL)	pb.36759.3	lipase (OBL) (original description: none)	T
5.7.1.2.3	Lipid metabolism.lipid degradation.triacylglycerol lipase activities.diacyl-/triacylglycerol lipase activities.lipase (OBL)	pb.35751.1	lipase (OBL) (original description: none)	T
5.7.1.2.4	Lipid metabolism.lipid degradation.triacylglycerol lipase activities.diacyl-/triacylglycerol lipase activities.lipase (ATGL)
5.7.2	Lipid metabolism.lipid degradation.phospholipase activities
5.7.2.1	Lipid metabolism.lipid degradation.phospholipase activities.phospholipase A1 activities
5.7.2.1.1	Lipid metabolism.lipid degradation.phospholipase activities.phospholipase A1 activities.phospholipase A1 (PC-PLA1)	pb.32596.1	phospholipase A1 (PC-PLA1) (original description: none)	T
5.7.2.1.2	Lipid metabolism.lipid degradation.phospholipase activities.phospholipase A1 activities.phospholipase A1 (PA-PLA1)
5.7.2.1.3	Lipid metabolism.lipid degradation.phospholipase activities.phospholipase A1 activities.phosphatidylglycerol lipase (PLIP1)
5.7.2.2	Lipid metabolism.lipid degradation.phospholipase activities.phospholipase A2 activities
5.7.2.2.1	Lipid metabolism.lipid degradation.phospholipase activities.phospholipase A2 activities.phospholipase A2 (sPLA2)
5.7.2.2.2	Lipid metabolism.lipid degradation.phospholipase activities.phospholipase A2 activities.phospholipase A2 (pPLA2-I)
5.7.2.2.3	Lipid metabolism.lipid degradation.phospholipase activities.phospholipase A2 activities.phospholipase A2 (pPLA2-II)	pb.36857.1	phospholipase A2 (pPLA2-II) (original description: none)	T
5.7.2.2.3	Lipid metabolism.lipid degradation.phospholipase activities.phospholipase A2 activities.phospholipase A2 (pPLA2-II)	pb.13732.1	phospholipase A2 (pPLA2-II) (original description: none)	T
5.7.2.2.4	Lipid metabolism.lipid degradation.phospholipase activities.phospholipase A2 activities.phospholipase A2 (pPLA2-III)	pb.18583.1	phospholipase A2 (pPLA2-III) (original description: none)	T
5.7.2.3	Lipid metabolism.lipid degradation.phospholipase activities.phospholipase C activities
5.7.2.3.1	Lipid metabolism.lipid degradation.phospholipase activities.phospholipase C activities.phospholipase C (nPLC)
5.7.2.3.2	Lipid metabolism.lipid degradation.phospholipase activities.phospholipase C activities.phospholipase C (PI-PLC)	pb.28841.7	phospholipase C (PI-PLC) (original description: none)	T
5.7.2.3.2	Lipid metabolism.lipid degradation.phospholipase activities.phospholipase C activities.phospholipase C (PI-PLC)	pb.29143.1	phospholipase C (PI-PLC) (original description: none)	T
5.7.2.4	Lipid metabolism.lipid degradation.phospholipase activities.phospholipase D activities
5.7.2.4.1	Lipid metabolism.lipid degradation.phospholipase activities.phospholipase D activities.phospholipase D (PLD-alpha)
5.7.2.4.2	Lipid metabolism.lipid degradation.phospholipase activities.phospholipase D activities.phospholipase D (PLD-beta|gamma)
5.7.2.4.3	Lipid metabolism.lipid degradation.phospholipase activities.phospholipase D activities.phospholipase D (PLD-delta)
5.7.2.4.4	Lipid metabolism.lipid degradation.phospholipase activities.phospholipase D activities.phospholipase D (PLD-epsilon)
5.7.2.4.5	Lipid metabolism.lipid degradation.phospholipase activities.phospholipase D activities.phospholipase D (PLD-zeta)
5.7.3	Lipid metabolism.lipid degradation.fatty acid degradation
5.7.3.1	Lipid metabolism.lipid degradation.fatty acid degradation.peroxisomal long-chain acyl-CoA synthetase
5.7.3.2	Lipid metabolism.lipid degradation.fatty acid degradation.core beta-oxidation
5.7.3.2.1	Lipid metabolism.lipid degradation.fatty acid degradation.core beta-oxidation.acyl CoA oxidase (ACX)	pb.25289.2	acyl CoA oxidase (ACX) (original description: none)	T
5.7.3.2.2	Lipid metabolism.lipid degradation.fatty acid degradation.core beta-oxidation.multifunctional enzyme (MFP)	pb.24930.2	multifunctional enzyme (MFP) (original description: none)	T
5.7.3.2.3	Lipid metabolism.lipid degradation.fatty acid degradation.core beta-oxidation.3-ketoacyl-CoA thiolase (KAT)	pb.32549.3	3-ketoacyl-CoA thiolase (KAT) (original description: none)	T
5.7.3.2.3	Lipid metabolism.lipid degradation.fatty acid degradation.core beta-oxidation.3-ketoacyl-CoA thiolase (KAT)	pb.33658.1	3-ketoacyl-CoA thiolase (KAT) (original description: none)	T
5.7.3.2.3	Lipid metabolism.lipid degradation.fatty acid degradation.core beta-oxidation.3-ketoacyl-CoA thiolase (KAT)	pb.28842.2	3-ketoacyl-CoA thiolase (KAT) (original description: none)	T
5.7.3.3	Lipid metabolism.lipid degradation.fatty acid degradation.alternative beta-oxidation
5.7.3.3.1	Lipid metabolism.lipid degradation.fatty acid degradation.alternative beta-oxidation.monofunctional enoyl-CoA hydratase	pb.40752.1	monofunctional enoyl-CoA hydratase (original description: none)	T
5.7.3.3.2	Lipid metabolism.lipid degradation.fatty acid degradation.alternative beta-oxidation.monofunctionial hydroxyacyl-CoA dehydrogenase
5.7.3.4	Lipid metabolism.lipid degradation.fatty acid degradation.alpha-oxidation
5.7.3.4.1	Lipid metabolism.lipid degradation.fatty acid degradation.alpha-oxidation.alpha dioxygenase
5.7.3.5	Lipid metabolism.lipid degradation.fatty acid degradation.auxiliary degradation activities
5.7.3.5.1	Lipid metabolism.lipid degradation.fatty acid degradation.auxiliary degradation activities.dodecenoyl-CoA isomerase
5.7.3.5.2	Lipid metabolism.lipid degradation.fatty acid degradation.auxiliary degradation activities.dienoyl-CoA isomerase
5.7.3.5.3	Lipid metabolism.lipid degradation.fatty acid degradation.auxiliary degradation activities.dienoyl-CoA reductase	pb.42009.1	dienoyl-CoA reductase (original description: none)	T
5.7.3.5.4	Lipid metabolism.lipid degradation.fatty acid degradation.auxiliary degradation activities.acyl-CoA thioesterase
5.7.3.6	Lipid metabolism.lipid degradation.fatty acid degradation.glyoxylate cycle
5.7.3.6.1	Lipid metabolism.lipid degradation.fatty acid degradation.glyoxylate cycle.citrate synthase
5.7.3.6.2	Lipid metabolism.lipid degradation.fatty acid degradation.glyoxylate cycle.aconitase	pb.19636.1	aconitase (original description: none)	T
5.7.3.6.2	Lipid metabolism.lipid degradation.fatty acid degradation.glyoxylate cycle.aconitase	pb.15240.1	aconitase (original description: none)	T
5.7.3.6.3	Lipid metabolism.lipid degradation.fatty acid degradation.glyoxylate cycle.isocitrate lyase
5.7.3.6.4	Lipid metabolism.lipid degradation.fatty acid degradation.glyoxylate cycle.malate synthase
5.7.3.6.5	Lipid metabolism.lipid degradation.fatty acid degradation.glyoxylate cycle.peroxisomal NAD-dependent malate dehydrogenase
5.7.4	Lipid metabolism.lipid degradation.glycerol metabolism
5.7.4.1	Lipid metabolism.lipid degradation.glycerol metabolism.glycerol-3-phosphatase	pb.40564.2	glycerol-3-phosphatase (original description: none)	T
5.7.4.2	Lipid metabolism.lipid degradation.glycerol metabolism.glycerol kinase
5.7.4.3	Lipid metabolism.lipid degradation.glycerol metabolism.NAD-dependent glycerol-3-phosphate dehydrogenase	pb.27726.6	NAD-dependent glycerol-3-phosphate dehydrogenase (original description: none)	T
5.7.4.3	Lipid metabolism.lipid degradation.glycerol metabolism.NAD-dependent glycerol-3-phosphate dehydrogenase	pb.29319.1	NAD-dependent glycerol-3-phosphate dehydrogenase (original description: none)	T
5.7.4.4	Lipid metabolism.lipid degradation.glycerol metabolism.FAD-dependent glycerol-3-phosphate dehydrogenase
5.7.5	Lipid metabolism.lipid degradation.sphingolipid degradation
5.7.5.1	Lipid metabolism.lipid degradation.sphingolipid degradation.ceramidase activities
5.7.5.1.1	Lipid metabolism.lipid degradation.sphingolipid degradation.ceramidase activities.neutral ceramidase (NCER)	pb.20016.4	neutral ceramidase (NCER) (original description: none)	T
5.7.5.1.1	Lipid metabolism.lipid degradation.sphingolipid degradation.ceramidase activities.neutral ceramidase (NCER)	pb.19296.3	neutral ceramidase (NCER) (original description: none)	T
5.7.5.1.2	Lipid metabolism.lipid degradation.sphingolipid degradation.ceramidase activities.alkaline ceramidase (ACER)
5.7.5.2	Lipid metabolism.lipid degradation.sphingolipid degradation.sphingosine kinase
5.7.5.3	Lipid metabolism.lipid degradation.sphingolipid degradation.sphingosine-1-phosphate lyase
5.8	Lipid metabolism.lipid trafficking
5.8.1	Lipid metabolism.lipid trafficking.endoplasmic reticulum-plasma membrane lipid transfer
5.8.1.1	Lipid metabolism.lipid trafficking.endoplasmic reticulum-plasma membrane lipid transfer.lipid transfer protein (ORP3a)
5.8.1.2	Lipid metabolism.lipid trafficking.endoplasmic reticulum-plasma membrane lipid transfer.endoplasmic reticulum-plasma membrane tethering protein (SYTa/b/c)
5.8.2	Lipid metabolism.lipid trafficking.endoplasmic reticulum-plastid lipid transfer
5.8.2.1	Lipid metabolism.lipid trafficking.endoplasmic reticulum-plastid lipid transfer.phospholipid transverse translocation
5.8.2.1.1	Lipid metabolism.lipid trafficking.endoplasmic reticulum-plastid lipid transfer.phospholipid transverse translocation.ALA-ALIS flippase complex
5.8.2.1.1.1	Lipid metabolism.lipid trafficking.endoplasmic reticulum-plastid lipid transfer.phospholipid transverse translocation.ALA-ALIS flippase complex.active component ALA	pb.6477.1	active component ALA of ALA-ALIS flippase complex (original description: none)	T
5.8.2.1.1.1	Lipid metabolism.lipid trafficking.endoplasmic reticulum-plastid lipid transfer.phospholipid transverse translocation.ALA-ALIS flippase complex.active component ALA	pb.17078.1	active component ALA of ALA-ALIS flippase complex (original description: none)	T
5.8.2.1.1.1	Lipid metabolism.lipid trafficking.endoplasmic reticulum-plastid lipid transfer.phospholipid transverse translocation.ALA-ALIS flippase complex.active component ALA	pb.9637.1	active component ALA of ALA-ALIS flippase complex (original description: none)	T
5.8.2.1.1.1	Lipid metabolism.lipid trafficking.endoplasmic reticulum-plastid lipid transfer.phospholipid transverse translocation.ALA-ALIS flippase complex.active component ALA	pb.5798.1	active component ALA of ALA-ALIS flippase complex (original description: none)	T
5.8.2.1.1.1	Lipid metabolism.lipid trafficking.endoplasmic reticulum-plastid lipid transfer.phospholipid transverse translocation.ALA-ALIS flippase complex.active component ALA	pb.4169.7	active component ALA of ALA-ALIS flippase complex (original description: none)	T
5.8.2.1.1.1	Lipid metabolism.lipid trafficking.endoplasmic reticulum-plastid lipid transfer.phospholipid transverse translocation.ALA-ALIS flippase complex.active component ALA	pb.2938.1	active component ALA of ALA-ALIS flippase complex (original description: none)	T
5.8.2.1.1.1	Lipid metabolism.lipid trafficking.endoplasmic reticulum-plastid lipid transfer.phospholipid transverse translocation.ALA-ALIS flippase complex.active component ALA	pb.370.28	active component ALA of ALA-ALIS flippase complex (original description: none)	T
5.8.2.1.1.2	Lipid metabolism.lipid trafficking.endoplasmic reticulum-plastid lipid transfer.phospholipid transverse translocation.ALA-ALIS flippase complex.regulatory component ALIS	pb.39221.1	regulatory component ALIS of ALA-ALIS flippase complex (original description: none)	T
5.8.2.1.1.2	Lipid metabolism.lipid trafficking.endoplasmic reticulum-plastid lipid transfer.phospholipid transverse translocation.ALA-ALIS flippase complex.regulatory component ALIS	pb.10632.1	regulatory component ALIS of ALA-ALIS flippase complex (original description: none)	T
5.8.2.1.2	Lipid metabolism.lipid trafficking.endoplasmic reticulum-plastid lipid transfer.phospholipid transverse translocation.phospholipid scramblase
5.8.2.2	Lipid metabolism.lipid trafficking.endoplasmic reticulum-plastid lipid transfer.TGD lipid importer complex
5.8.2.2.1	Lipid metabolism.lipid trafficking.endoplasmic reticulum-plastid lipid transfer.TGD lipid importer complex.permease component TGD1
5.8.2.2.2	Lipid metabolism.lipid trafficking.endoplasmic reticulum-plastid lipid transfer.TGD lipid importer complex.substrate binding component TGD2
5.8.2.2.3	Lipid metabolism.lipid trafficking.endoplasmic reticulum-plastid lipid transfer.TGD lipid importer complex.ATPase component TGD3
5.8.2.3	Lipid metabolism.lipid trafficking.endoplasmic reticulum-plastid lipid transfer.lipid trafficking cofactor (TGD4)
5.8.2.4	Lipid metabolism.lipid trafficking.endoplasmic reticulum-plastid lipid transfer.lipid trafficking cofactor (TGD5)
5.8.3	Lipid metabolism.lipid trafficking.fatty acid export protein (FAX)
5.8.4	Lipid metabolism.lipid trafficking.peroxisomal fatty acid transporter (PXA1)	pb.3913.4	peroxisomal fatty acid transporter (PXA1) (original description: none)	T
5.8.5	Lipid metabolism.lipid trafficking.fatty acid transporter (ABCA)
5.9	Lipid metabolism.lipid bodies-associated activities
5.9.1	Lipid metabolism.lipid bodies-associated activities.lipid droplet biogenesis factor (SEIPIN)
5.9.2	Lipid metabolism.lipid bodies-associated activities.oleosin structural protein
5.9.3	Lipid metabolism.lipid bodies-associated activities.caleosin lipid body surface protein (CLO/PXG)	pb.42297.2	caleosin (original description: none)	T
5.9.4	Lipid metabolism.lipid bodies-associated activities.steroleosin dehydrogenase (HSD/SLO)
5.9.5	Lipid metabolism.lipid bodies-associated activities.associated factor (LDAP)	pb.41772.1	associated factor (LDAP) (original description: none)	T
5.9.5	Lipid metabolism.lipid bodies-associated activities.associated factor (LDAP)	pb.40472.1	associated factor (LDAP) (original description: none)	T
5.9.5	Lipid metabolism.lipid bodies-associated activities.associated factor (LDAP)	pb.35516.1	associated factor (LDAP) (original description: none)	T
5.9.6	Lipid metabolism.lipid bodies-associated activities.associated factor (LDIP)
6	Nucleotide metabolism
6.1	Nucleotide metabolism.purines
6.1.1	Nucleotide metabolism.purines.ribonucleotide (RN) anabolism
6.1.1.1	Nucleotide metabolism.purines.ribonucleotide (RN) anabolism.phosphoribosyldiphosphate 5-amidotransferase
6.1.1.2	Nucleotide metabolism.purines.ribonucleotide (RN) anabolism.glycinamide RN synthetase (GARS)
6.1.1.3	Nucleotide metabolism.purines.ribonucleotide (RN) anabolism.glycinamide RN transformylase
6.1.1.4	Nucleotide metabolism.purines.ribonucleotide (RN) anabolism.formylglycinamidine RN synthase	pb.349.1	formylglycinamidine RN synthase (original description: none)	T
6.1.1.5	Nucleotide metabolism.purines.ribonucleotide (RN) anabolism.aminoimidazole RN synthase
6.1.1.6	Nucleotide metabolism.purines.ribonucleotide (RN) anabolism.aminoimidazole RN carboxylase
6.1.1.7	Nucleotide metabolism.purines.ribonucleotide (RN) anabolism.N-succinyl 5-aminoimidazole-4-carboxamide RN synthase
6.1.1.8	Nucleotide metabolism.purines.ribonucleotide (RN) anabolism.adenylosuccinate lyase
6.1.1.9	Nucleotide metabolism.purines.ribonucleotide (RN) anabolism.bifunctional 5-aminoimidazole-4-carboxamide RN transformylase and IMP cyclohydrolase
6.1.1.10	Nucleotide metabolism.purines.ribonucleotide (RN) anabolism.adenylosuccinate synthase
6.1.1.11	Nucleotide metabolism.purines.ribonucleotide (RN) anabolism.GMP synthase	pb.33190.1	GMP synthase (original description: none)	T
6.1.2	Nucleotide metabolism.purines.salvage pathway
6.1.2.1	Nucleotide metabolism.purines.salvage pathway.adenine phosphoribosyltransferase
6.1.2.2	Nucleotide metabolism.purines.salvage pathway.hypoxanthine/guanine phosphoribosyltransferase
6.1.2.3	Nucleotide metabolism.purines.salvage pathway.adenosine kinase	pb.40560.1	adenosine kinase (original description: none)	T
6.1.2.3	Nucleotide metabolism.purines.salvage pathway.adenosine kinase	pb.19759.6	adenosine kinase (original description: none)	T
6.1.2.4	Nucleotide metabolism.purines.salvage pathway.AMP deaminase activities
6.1.2.4.1	Nucleotide metabolism.purines.salvage pathway.AMP deaminase activities.membrane-associated AMP deaminase	pb.16803.9	membrane-associated AMP deaminase (original description: none)	T
6.1.2.4.1	Nucleotide metabolism.purines.salvage pathway.AMP deaminase activities.membrane-associated AMP deaminase	pb.9241.1	membrane-associated AMP deaminase (original description: none)	T
6.1.2.4.1	Nucleotide metabolism.purines.salvage pathway.AMP deaminase activities.membrane-associated AMP deaminase	pb.15195.1	membrane-associated AMP deaminase (original description: none)	T
6.1.2.4.2	Nucleotide metabolism.purines.salvage pathway.AMP deaminase activities.N6-methylated-AMP deaminase (MAPDA/ADAL)
6.1.2.5	Nucleotide metabolism.purines.salvage pathway.IMP dehydrogenase	pb.31129.2	IMP dehydrogenase (original description: none)	T
6.1.3	Nucleotide metabolism.purines.phosphotransfers
6.1.3.1	Nucleotide metabolism.purines.phosphotransfers.adenylate kinase	pb.41398.1	adenylate kinase (original description: none)	T
6.1.3.1	Nucleotide metabolism.purines.phosphotransfers.adenylate kinase	pb.38599.1	adenylate kinase (original description: none)	T
6.1.3.1	Nucleotide metabolism.purines.phosphotransfers.adenylate kinase	pb.33344.1	adenylate kinase (original description: none)	T
6.1.3.1	Nucleotide metabolism.purines.phosphotransfers.adenylate kinase	pb.33043.1	adenylate kinase (original description: none)	T
6.1.3.2	Nucleotide metabolism.purines.phosphotransfers.guanylate kinase
6.1.4	Nucleotide metabolism.purines.catabolism
6.1.4.1	Nucleotide metabolism.purines.catabolism.5 -nucleotidase
6.1.4.2	Nucleotide metabolism.purines.catabolism.guanosine deaminase
6.1.4.3	Nucleotide metabolism.purines.catabolism.NSH1-NSH2 nucleoside hydrolase heterodimer
6.1.4.3.1	Nucleotide metabolism.purines.catabolism.NSH1-NSH2 nucleoside hydrolase heterodimer.component NSH1
6.1.4.3.2	Nucleotide metabolism.purines.catabolism.NSH1-NSH2 nucleoside hydrolase heterodimer.component NSH2
6.1.4.4	Nucleotide metabolism.purines.catabolism.nucleoside hydrolase (NSH3)
6.1.4.5	Nucleotide metabolism.purines.catabolism.xanthine dehydrogenase	pb.518.1	xanthine dehydrogenase (original description: none)	T
6.1.4.6	Nucleotide metabolism.purines.catabolism.uricase
6.1.4.7	Nucleotide metabolism.purines.catabolism.S-allantoin synthase (TTL)
6.1.4.8	Nucleotide metabolism.purines.catabolism.allantoinase	pb.36782.1	allantoinase (original description: none)	T
6.1.4.8	Nucleotide metabolism.purines.catabolism.allantoinase	pb.36125.1	allantoinase (original description: none)	T
6.1.4.9	Nucleotide metabolism.purines.catabolism.allantoate amidohydrolase (AAH)	pb.36804.1	allantoate amidohydrolase (original description: none)	T
6.1.4.9	Nucleotide metabolism.purines.catabolism.allantoate amidohydrolase (AAH)	pb.31833.2	allantoate amidohydrolase (original description: none)	T
6.1.4.9	Nucleotide metabolism.purines.catabolism.allantoate amidohydrolase (AAH)	pb.33570.1	allantoate amidohydrolase (original description: none)	T
6.1.4.10	Nucleotide metabolism.purines.catabolism.ureidoglycine aminohydrolase
6.1.4.11	Nucleotide metabolism.purines.catabolism.ureidoglycolate amidohydrolase
6.2	Nucleotide metabolism.pyrimidines
6.2.1	Nucleotide metabolism.pyrimidines.de novo biosynthesis
6.2.1.1	Nucleotide metabolism.pyrimidines.de novo biosynthesis.carbamoyl phosphate synthetase heterodimer
6.2.1.1.1	Nucleotide metabolism.pyrimidines.de novo biosynthesis.carbamoyl phosphate synthetase heterodimer.large subunit
6.2.1.1.2	Nucleotide metabolism.pyrimidines.de novo biosynthesis.carbamoyl phosphate synthetase heterodimer.small subunit
6.2.1.2	Nucleotide metabolism.pyrimidines.de novo biosynthesis.aspartate transcarbamoylase
6.2.1.3	Nucleotide metabolism.pyrimidines.de novo biosynthesis.dihydroorotase
6.2.1.4	Nucleotide metabolism.pyrimidines.de novo biosynthesis.dihydroorotate dehydrogenase
6.2.1.5	Nucleotide metabolism.pyrimidines.de novo biosynthesis.UMP synthase
6.2.1.6	Nucleotide metabolism.pyrimidines.de novo biosynthesis.CTP synthetase	pb.21779.1	CTP synthetase (original description: none)	T
6.2.1.6	Nucleotide metabolism.pyrimidines.de novo biosynthesis.CTP synthetase	pb.21759.1	CTP synthetase (original description: none)	T
6.2.2	Nucleotide metabolism.pyrimidines.salvage pathway
6.2.2.1	Nucleotide metabolism.pyrimidines.salvage pathway.uridine/cytidine kinase (UCK)	pb.29358.1	uridine/cytidine kinase (original description: none)	T
6.2.2.2	Nucleotide metabolism.pyrimidines.salvage pathway.uracil phosphoribosyltransferase (UPP)
6.2.3	Nucleotide metabolism.pyrimidines.phosphotransfers
6.2.3.1	Nucleotide metabolism.pyrimidines.phosphotransfers.uridylate kinase
6.2.3.2	Nucleotide metabolism.pyrimidines.phosphotransfers.plastidial UMP kinase (PUMPKIN)
6.2.4	Nucleotide metabolism.pyrimidines.catabolism
6.2.4.1	Nucleotide metabolism.pyrimidines.catabolism.5 -nucleotidase
6.2.4.2	Nucleotide metabolism.pyrimidines.catabolism.cytidine deaminase
6.2.4.3	Nucleotide metabolism.pyrimidines.catabolism.dihydropyrimidine dehydrogenase (PYD1)
6.2.4.4	Nucleotide metabolism.pyrimidines.catabolism.dihydopyrimidine aminohydrolase (PYD2)
6.2.4.5	Nucleotide metabolism.pyrimidines.catabolism.beta-ureidopropionase (PYD3)	pb.38067.2	beta-ureidopropionase (original description: none)	T
6.2.4.5	Nucleotide metabolism.pyrimidines.catabolism.beta-ureidopropionase (PYD3)	pb.30500.1	beta-ureidopropionase (original description: none)	T
6.2.4.5	Nucleotide metabolism.pyrimidines.catabolism.beta-ureidopropionase (PYD3)	pb.34580.1	beta-ureidopropionase (original description: none)	T
6.2.4.5	Nucleotide metabolism.pyrimidines.catabolism.beta-ureidopropionase (PYD3)	pb.25290.1	beta-ureidopropionase (original description: none)	T
6.2.4.5	Nucleotide metabolism.pyrimidines.catabolism.beta-ureidopropionase (PYD3)	pb.23369.1	beta-ureidopropionase (original description: none)	T
6.2.4.6	Nucleotide metabolism.pyrimidines.catabolism.alanine aminotransferase (PYD4)	pb.30932.1	alanine aminotransferase (PYD4) (original description: none)	T
6.3	Nucleotide metabolism.deoxynucleotides
6.3.1	Nucleotide metabolism.deoxynucleotides.biosynthesis
6.3.1.1	Nucleotide metabolism.deoxynucleotides.biosynthesis.ribonucleoside-diphosphate reductase heterodimer
6.3.1.1.1	Nucleotide metabolism.deoxynucleotides.biosynthesis.ribonucleoside-diphosphate reductase heterodimer.large subunit	pb.22965.7	large subunit of ribonucleoside-diphosphate reductase heterodimer (original description: none)	T
6.3.1.1.2	Nucleotide metabolism.deoxynucleotides.biosynthesis.ribonucleoside-diphosphate reductase heterodimer.small subunit
6.3.1.2	Nucleotide metabolism.deoxynucleotides.biosynthesis.thymidylate synthase	pb.8579.1	thymidylate synthase (original description: none)	T
6.3.2	Nucleotide metabolism.deoxynucleotides.salvage pathway
6.3.2.1	Nucleotide metabolism.deoxynucleotides.salvage pathway.thymidine kinase (TK1)
6.3.2.2	Nucleotide metabolism.deoxynucleotides.salvage pathway.multisubstrate deoxyribonucleoside kinase (TK2)
6.3.2.3	Nucleotide metabolism.deoxynucleotides.salvage pathway.thymidylate kinase
6.3.2.4	Nucleotide metabolism.deoxynucleotides.salvage pathway.nucleoside diphosphate kinase
6.3.3	Nucleotide metabolism.deoxynucleotides.catabolism
6.3.3.1	Nucleotide metabolism.deoxynucleotides.catabolism.dCMP deaminase
6.3.3.2	Nucleotide metabolism.deoxynucleotides.catabolism.deoxyuridine triphosphatase (DUT)
6.3.3.3	Nucleotide metabolism.deoxynucleotides.catabolism.deoxyguanidine triphosphatase	pb.37301.1	deoxyguanidine triphosphatase (original description: none)	T
7	Coenzyme metabolism
7.1	Coenzyme metabolism.molybdenum cofactor biosynthesis
7.1.1	Coenzyme metabolism.molybdenum cofactor biosynthesis.precursor Z biosynthesis
7.1.1.1	Coenzyme metabolism.molybdenum cofactor biosynthesis.precursor Z biosynthesis.cyclic pyranopterin monophosphate synthase (CNX2)
7.1.1.2	Coenzyme metabolism.molybdenum cofactor biosynthesis.precursor Z biosynthesis.accessory protein (CNX3)
7.1.2	Coenzyme metabolism.molybdenum cofactor biosynthesis.molybdopterin biosynthesis
7.1.2.1	Coenzyme metabolism.molybdenum cofactor biosynthesis.molybdopterin biosynthesis.sulphurylase (CNX5)	pb.26050.1	sulphurylase (CNX5) (original description: none)	T
7.1.2.2	Coenzyme metabolism.molybdenum cofactor biosynthesis.molybdopterin biosynthesis.molybdopterin synthase complex
7.1.2.2.1	Coenzyme metabolism.molybdenum cofactor biosynthesis.molybdopterin biosynthesis.molybdopterin synthase complex.catalytic component CNX6
7.1.2.2.2	Coenzyme metabolism.molybdenum cofactor biosynthesis.molybdopterin biosynthesis.molybdopterin synthase complex.sulfur carrier component CNX7
7.1.3	Coenzyme metabolism.molybdenum cofactor biosynthesis.molybdenum ion insertion
7.1.3.1	Coenzyme metabolism.molybdenum cofactor biosynthesis.molybdenum ion insertion.bifunctional molybdopterin adenylyltransferase and molybdenumtransferase (CNX1)	pb.13841.3	bifunctional molybdopterin adenylyltransferase and molybdenumtransferase (CNX1) (original description: none)	T
7.1.4	Coenzyme metabolism.molybdenum cofactor biosynthesis.modification
7.1.4.1	Coenzyme metabolism.molybdenum cofactor biosynthesis.modification.sulfurase
7.2	Coenzyme metabolism.thiamine pyrophosphate biosynthesis
7.2.1	Coenzyme metabolism.thiamine pyrophosphate biosynthesis.hydroxymethylpyrimidine diphosphate biosynthesis
7.2.1.1	Coenzyme metabolism.thiamine pyrophosphate biosynthesis.hydroxymethylpyrimidine diphosphate biosynthesis.hydroxymethylpyrimidine phosphate synthase (ThiC)
7.2.1.2	Coenzyme metabolism.thiamine pyrophosphate biosynthesis.hydroxymethylpyrimidine diphosphate biosynthesis.bifunctional hydroxymethylpyrimidine kinase and thiamine-phosphate diphosphorylase (Th1)
7.2.1.3	Coenzyme metabolism.thiamine pyrophosphate biosynthesis.hydroxymethylpyrimidine diphosphate biosynthesis.thiamine monophosphate phosphatase (Th2)
7.2.2	Coenzyme metabolism.thiamine pyrophosphate biosynthesis.thiazole biosynthesis
7.2.2.1	Coenzyme metabolism.thiamine pyrophosphate biosynthesis.thiazole biosynthesis.biosynthetic protein (Thi4)
7.2.2.2	Coenzyme metabolism.thiamine pyrophosphate biosynthesis.thiazole biosynthesis.hydoxyethylthiazole kinase
7.2.3	Coenzyme metabolism.thiamine pyrophosphate biosynthesis.thiamine diphosphokinase
7.3	Coenzyme metabolism.S-adenosyl methionine (SAM) cycle
7.3.1	Coenzyme metabolism.S-adenosyl methionine (SAM) cycle.S-adenosyl methionine synthetase	pb.35342.1	S-adenosyl methionine synthetase (original description: none)	T
7.3.1	Coenzyme metabolism.S-adenosyl methionine (SAM) cycle.S-adenosyl methionine synthetase	pb.26296.7	S-adenosyl methionine synthetase (original description: none)	T
7.3.2	Coenzyme metabolism.S-adenosyl methionine (SAM) cycle.S-adenosyl homocysteine hydrolase
7.4	Coenzyme metabolism.coenzyme A biosynthesis
7.4.1	Coenzyme metabolism.coenzyme A biosynthesis.pantothenate biosynthesis
7.4.1.1	Coenzyme metabolism.coenzyme A biosynthesis.pantothenate biosynthesis.ketopantoate hydroxymethyltransferase
7.4.1.2	Coenzyme metabolism.coenzyme A biosynthesis.pantothenate biosynthesis.pantoate:beta-alanine ligase
7.4.2	Coenzyme metabolism.coenzyme A biosynthesis.pantothenate kinase
7.4.3	Coenzyme metabolism.coenzyme A biosynthesis.phosphopantothenoylcysteine synthetase
7.4.4	Coenzyme metabolism.coenzyme A biosynthesis.phosphopantothenoylcysteine decarboxylase
7.4.5	Coenzyme metabolism.coenzyme A biosynthesis.phosphopantetheine adenylyl transferase
7.4.6	Coenzyme metabolism.coenzyme A biosynthesis.dephospho-coenzyme A kinase
7.5	Coenzyme metabolism.tetrahydrofolate biosynthesis
7.5.1	Coenzyme metabolism.tetrahydrofolate biosynthesis.p-aminobenzoate biosynthesis
7.5.1.1	Coenzyme metabolism.tetrahydrofolate biosynthesis.p-aminobenzoate biosynthesis.aminodeoxychorismate synthase	pb.7294.2	aminodeoxychorismate synthase (original description: none)	T
7.5.1.2	Coenzyme metabolism.tetrahydrofolate biosynthesis.p-aminobenzoate biosynthesis.aminodeoxychorismate lyase	pb.37676.2	aminodeoxychorismate lyase (original description: none)	T
7.5.2	Coenzyme metabolism.tetrahydrofolate biosynthesis.pterin biosynthesis
7.5.2.1	Coenzyme metabolism.tetrahydrofolate biosynthesis.pterin biosynthesis.GTP-cyclohydrolase (GCH1)	pb.24140.4	GTP-cyclohydrolase (GCH1) (original description: none)	T
7.5.2.1	Coenzyme metabolism.tetrahydrofolate biosynthesis.pterin biosynthesis.GTP-cyclohydrolase (GCH1)	pb.22690.6	GTP-cyclohydrolase (GCH1) (original description: none)	T
7.5.2.2	Coenzyme metabolism.tetrahydrofolate biosynthesis.pterin biosynthesis.Nudix-type hydrolase
7.5.2.3	Coenzyme metabolism.tetrahydrofolate biosynthesis.pterin biosynthesis.dihydroneopterin aldolase
7.5.3	Coenzyme metabolism.tetrahydrofolate biosynthesis.bifunctional dihydropterin diphosphokinase and dihydropteroate synthase
7.5.4	Coenzyme metabolism.tetrahydrofolate biosynthesis.dihydrofolate synthetase	pb.27473.1	dihydrofolate synthetase (original description: none)	T
7.5.5	Coenzyme metabolism.tetrahydrofolate biosynthesis.dihydrofolate reductase	pb.8579.1	dihydrofolate reductase (original description: none)	T
7.5.6	Coenzyme metabolism.tetrahydrofolate biosynthesis.folyl-polyglutamate synthetase	pb.17346.1	folyl-polyglutamate synthetase (original description: none)	T
7.5.7	Coenzyme metabolism.tetrahydrofolate biosynthesis.tetrahydrofolate (THF) interconversions
7.5.7.1	Coenzyme metabolism.tetrahydrofolate biosynthesis.tetrahydrofolate (THF) interconversions.10-formyl-THF synthetase	pb.26308.1	10-formyl-THF synthetase (original description: none)	T
7.5.7.1	Coenzyme metabolism.tetrahydrofolate biosynthesis.tetrahydrofolate (THF) interconversions.10-formyl-THF synthetase	pb.24987.4	10-formyl-THF synthetase (original description: none)	T
7.5.7.2	Coenzyme metabolism.tetrahydrofolate biosynthesis.tetrahydrofolate (THF) interconversions.bifunctional 5,10-methylene-THF dehydrogenase and 5,10-methenyl-THF cyclohydrolase
7.5.7.3	Coenzyme metabolism.tetrahydrofolate biosynthesis.tetrahydrofolate (THF) interconversions.5,10-methenyl-THF synthetase
7.5.7.4	Coenzyme metabolism.tetrahydrofolate biosynthesis.tetrahydrofolate (THF) interconversions.5,10-methylene-THF reductase	pb.22519.1	5,10-methylene-THF reductase (original description: none)	T
7.5.7.4	Coenzyme metabolism.tetrahydrofolate biosynthesis.tetrahydrofolate (THF) interconversions.5,10-methylene-THF reductase	pb.20585.1	5,10-methylene-THF reductase (original description: none)	T
7.5.7.4	Coenzyme metabolism.tetrahydrofolate biosynthesis.tetrahydrofolate (THF) interconversions.5,10-methylene-THF reductase	pb.11895.2	5,10-methylene-THF reductase (original description: none)	T
7.5.7.5	Coenzyme metabolism.tetrahydrofolate biosynthesis.tetrahydrofolate (THF) interconversions.5-formyl-THF cycloligase
7.6	Coenzyme metabolism.biotin biosynthesis
7.6.1	Coenzyme metabolism.biotin biosynthesis.7-keto-8-aminopelargonic acid (KAPA) synthase
7.6.2	Coenzyme metabolism.biotin biosynthesis.bifunctional diaminopelargonic acid (DAPA) aminotransferase and dethiobiotin synthetase
7.6.3	Coenzyme metabolism.biotin biosynthesis.biotin synthase
7.6.4	Coenzyme metabolism.biotin biosynthesis.biotin:protein ligase
7.7	Coenzyme metabolism.pyridoxalphosphate biosynthesis
7.7.1	Coenzyme metabolism.pyridoxalphosphate biosynthesis.pyridoxal 5 -phosphate synthase complex
7.7.1.1	Coenzyme metabolism.pyridoxalphosphate biosynthesis.pyridoxal 5 -phosphate synthase complex.synthase component
7.7.1.2	Coenzyme metabolism.pyridoxalphosphate biosynthesis.pyridoxal 5 -phosphate synthase complex.glutaminase component	pb.34244.1	glutaminase component of pyridoxal 5-phosphate synthase complex (original description: none)	T
7.7.1.2	Coenzyme metabolism.pyridoxalphosphate biosynthesis.pyridoxal 5 -phosphate synthase complex.glutaminase component	pb.40609.2	glutaminase component of pyridoxal 5-phosphate synthase complex (original description: none)	T
7.7.2	Coenzyme metabolism.pyridoxalphosphate biosynthesis.salvage biosynthetic pathway
7.7.2.1	Coenzyme metabolism.pyridoxalphosphate biosynthesis.salvage biosynthetic pathway.pyridoxal kinase	pb.40011.1	pyridoxal kinase (original description: none)	T
7.8	Coenzyme metabolism.prenylquinone biosynthesis
7.8.1	Coenzyme metabolism.prenylquinone biosynthesis.4-hydroxybenzoate biosynthesis
7.8.1.1	Coenzyme metabolism.prenylquinone biosynthesis.4-hydroxybenzoate biosynthesis.p-coumarate:CoA ligase	pb.29072.1	p-coumarate:CoA ligase (original description: none)	T
7.8.1.1	Coenzyme metabolism.prenylquinone biosynthesis.4-hydroxybenzoate biosynthesis.p-coumarate:CoA ligase	pb.28715.1	p-coumarate:CoA ligase (original description: none)	T
7.8.1.1	Coenzyme metabolism.prenylquinone biosynthesis.4-hydroxybenzoate biosynthesis.p-coumarate:CoA ligase	pb.25386.14	p-coumarate:CoA ligase (original description: none)	T
7.8.1.1	Coenzyme metabolism.prenylquinone biosynthesis.4-hydroxybenzoate biosynthesis.p-coumarate:CoA ligase	pb.22415.3	p-coumarate:CoA ligase (original description: none)	T
7.8.1.1	Coenzyme metabolism.prenylquinone biosynthesis.4-hydroxybenzoate biosynthesis.p-coumarate:CoA ligase	pb.10659.8	p-coumarate:CoA ligase (original description: none)	T
7.8.2	Coenzyme metabolism.prenylquinone biosynthesis.solanesyl diphosphate synthase activities
7.8.2.1	Coenzyme metabolism.prenylquinone biosynthesis.solanesyl diphosphate synthase activities.solanesyl diphosphate synthase (SPS1/2)	pb.32339.6	solanesyl diphosphate synthase (SPS1/2) (original description: none)	T
7.8.2.1	Coenzyme metabolism.prenylquinone biosynthesis.solanesyl diphosphate synthase activities.solanesyl diphosphate synthase (SPS1/2)	pb.31086.1	solanesyl diphosphate synthase (SPS1/2) (original description: none)	T
7.8.2.1	Coenzyme metabolism.prenylquinone biosynthesis.solanesyl diphosphate synthase activities.solanesyl diphosphate synthase (SPS1/2)	pb.21026.2	solanesyl diphosphate synthase (SPS1/2) (original description: none)	T
7.8.2.2	Coenzyme metabolism.prenylquinone biosynthesis.solanesyl diphosphate synthase activities.trans-long-chain prenyl diphosphate synthase (PPPS)
7.8.3	Coenzyme metabolism.prenylquinone biosynthesis.ubiquinone biosynthesis
7.8.3.1	Coenzyme metabolism.prenylquinone biosynthesis.ubiquinone biosynthesis.4-hydroxybenzoate:polyprenyl diphosphate transferase (COQ2)
7.8.3.2	Coenzyme metabolism.prenylquinone biosynthesis.ubiquinone biosynthesis.hexaprenyldihydroxybenzoate O-methyltransferase (COQ3)
7.8.3.3	Coenzyme metabolism.prenylquinone biosynthesis.ubiquinone biosynthesis.C-methyltransferase (COQ5)
7.8.3.4	Coenzyme metabolism.prenylquinone biosynthesis.ubiquinone biosynthesis.hydroxylase (COQ6)
7.8.4	Coenzyme metabolism.prenylquinone biosynthesis.plastoquinone biosynthesis
7.8.4.1	Coenzyme metabolism.prenylquinone biosynthesis.plastoquinone biosynthesis.homogentisate solanesyltransferase (HST)
7.8.4.2	Coenzyme metabolism.prenylquinone biosynthesis.plastoquinone biosynthesis.MSBQ-methyltransferase (APG1)	pb.38015.6	MSBQ-methyltransferase (APG1) (original description: none)	T
7.8.4.2	Coenzyme metabolism.prenylquinone biosynthesis.plastoquinone biosynthesis.MSBQ-methyltransferase (APG1)	pb.36438.3	MSBQ-methyltransferase (APG1) (original description: none)	T
7.8.4.2	Coenzyme metabolism.prenylquinone biosynthesis.plastoquinone biosynthesis.MSBQ-methyltransferase (APG1)	pb.24051.3	MSBQ-methyltransferase (APG1) (original description: none)	T
7.8.5	Coenzyme metabolism.prenylquinone biosynthesis.accessory protein activities
7.8.5.1	Coenzyme metabolism.prenylquinone biosynthesis.accessory protein activities.accessory protein (COQ4)
7.8.5.2	Coenzyme metabolism.prenylquinone biosynthesis.accessory protein activities.ABC1-type kinase (COQ8)
7.8.5.3	Coenzyme metabolism.prenylquinone biosynthesis.accessory protein activities.accessory protein (COQ9)
7.9	Coenzyme metabolism.NAD/NADP biosynthesis
7.9.1	Coenzyme metabolism.NAD/NADP biosynthesis.de-novo pathway
7.9.1.1	Coenzyme metabolism.NAD/NADP biosynthesis.de-novo pathway.aspartate oxidase
7.9.1.2	Coenzyme metabolism.NAD/NADP biosynthesis.de-novo pathway.quinolinate synthase	pb.10958.17	quinolinate synthase (original description: none)	T
7.9.1.3	Coenzyme metabolism.NAD/NADP biosynthesis.de-novo pathway.quinolinate phosphoribosyl transferase
7.9.2	Coenzyme metabolism.NAD/NADP biosynthesis.Preiss-Handler salvage pathway
7.9.2.1	Coenzyme metabolism.NAD/NADP biosynthesis.Preiss-Handler salvage pathway.nicotinamidase
7.9.2.2	Coenzyme metabolism.NAD/NADP biosynthesis.Preiss-Handler salvage pathway.nicotinate phosphoribosyltransferase
7.9.3	Coenzyme metabolism.NAD/NADP biosynthesis.nicotinamide/nicotinate mononucleotide adenylyltransferase
7.9.4	Coenzyme metabolism.NAD/NADP biosynthesis.NAD synthase
7.9.5	Coenzyme metabolism.NAD/NADP biosynthesis.NAD kinase
7.9.6	Coenzyme metabolism.NAD/NADP biosynthesis.NAD homeostasis
7.9.6.1	Coenzyme metabolism.NAD/NADP biosynthesis.NAD homeostasis.nicotinate N-methyltransferase	pb.31130.1	nicotinate N-methyltransferase (original description: none)	T
7.9.6.1	Coenzyme metabolism.NAD/NADP biosynthesis.NAD homeostasis.nicotinate N-methyltransferase	pb.38688.4	nicotinate N-methyltransferase (original description: none)	T
7.1	Coenzyme metabolism.FMN/FAD biosynthesis
7.10.1	Coenzyme metabolism.FMN/FAD biosynthesis.ribitol kinase
7.10.2	Coenzyme metabolism.FMN/FAD biosynthesis.bifunctional GTP cyclohydrolase II (RibA) and DHBP synthase (RibB)
7.10.3	Coenzyme metabolism.FMN/FAD biosynthesis.pyrimidine deaminase (RibD)
7.10.4	Coenzyme metabolism.FMN/FAD biosynthesis.pyrimidine reductase
7.10.5	Coenzyme metabolism.FMN/FAD biosynthesis.pyrimidine phosphatase (PyrP)	pb.30934.7	pyrimidine phosphatase (PyrP) (original description: none)	T
7.10.5	Coenzyme metabolism.FMN/FAD biosynthesis.pyrimidine phosphatase (PyrP)	pb.31930.1	pyrimidine phosphatase (PyrP) (original description: none)	T
7.10.6	Coenzyme metabolism.FMN/FAD biosynthesis.lumazine synthase (RibE)
7.10.7	Coenzyme metabolism.FMN/FAD biosynthesis.riboflavin synthase (RibC)
7.10.8	Coenzyme metabolism.FMN/FAD biosynthesis.riboflavin kinase
7.10.9	Coenzyme metabolism.FMN/FAD biosynthesis.FMN hydrolase
7.10.10	Coenzyme metabolism.FMN/FAD biosynthesis.FAD synthetase (RibF)
7.10.11	Coenzyme metabolism.FMN/FAD biosynthesis.FAD pyrophosphatase
7.11	Coenzyme metabolism.iron-sulfur cluster assembly machinery
7.11.1	Coenzyme metabolism.iron-sulfur cluster assembly machinery.plastidial SUF system
7.11.1.1	Coenzyme metabolism.iron-sulfur cluster assembly machinery.plastidial SUF system.assembly phase
7.11.1.1.1	Coenzyme metabolism.iron-sulfur cluster assembly machinery.plastidial SUF system.assembly phase.SUF-BCD scaffold complex
7.11.1.1.1.1	Coenzyme metabolism.iron-sulfur cluster assembly machinery.plastidial SUF system.assembly phase.SUF-BCD scaffold complex.component SUF-B
7.11.1.1.1.2	Coenzyme metabolism.iron-sulfur cluster assembly machinery.plastidial SUF system.assembly phase.SUF-BCD scaffold complex.component SUF-C
7.11.1.1.1.3	Coenzyme metabolism.iron-sulfur cluster assembly machinery.plastidial SUF system.assembly phase.SUF-BCD scaffold complex.component SUF-D
7.11.1.1.2	Coenzyme metabolism.iron-sulfur cluster assembly machinery.plastidial SUF system.assembly phase.SUF-SE sulfur transfer complex
7.11.1.1.2.1	Coenzyme metabolism.iron-sulfur cluster assembly machinery.plastidial SUF system.assembly phase.SUF-SE sulfur transfer complex.cysteine desulfurase component NFS2
7.11.1.1.2.2	Coenzyme metabolism.iron-sulfur cluster assembly machinery.plastidial SUF system.assembly phase.SUF-SE sulfur transfer complex.component SUF-E1
7.11.1.1.2.3	Coenzyme metabolism.iron-sulfur cluster assembly machinery.plastidial SUF system.assembly phase.SUF-SE sulfur transfer complex.component SUF-E2/-E3	pb.10958.17	component SUF-E2/-E3 of plastidial SUF system assembly phase (original description: none)	T
7.11.1.2	Coenzyme metabolism.iron-sulfur cluster assembly machinery.plastidial SUF system.transfer phase
7.11.1.2.1	Coenzyme metabolism.iron-sulfur cluster assembly machinery.plastidial SUF system.transfer phase.scaffold protein (SUF-A)
7.11.1.2.2	Coenzyme metabolism.iron-sulfur cluster assembly machinery.plastidial SUF system.transfer phase.scaffold protein (NFU1|2|3)
7.11.1.2.3	Coenzyme metabolism.iron-sulfur cluster assembly machinery.plastidial SUF system.transfer phase.scaffold protein (HCF101)	pb.5449.10	scaffold protein HCF101 of plastidial SUF system transfer phase (original description: none)	T
7.11.1.2.4	Coenzyme metabolism.iron-sulfur cluster assembly machinery.plastidial SUF system.transfer phase.assembly factor (IBA57)
7.11.1.2.5	Coenzyme metabolism.iron-sulfur cluster assembly machinery.plastidial SUF system.transfer phase.redox-dependent regulator (BolA4)
7.11.1.2.6	Coenzyme metabolism.iron-sulfur cluster assembly machinery.plastidial SUF system.transfer phase.redox-dependent regulator (BolA2)
7.11.2	Coenzyme metabolism.iron-sulfur cluster assembly machinery.mitochondrial ISC system
7.11.2.1	Coenzyme metabolism.iron-sulfur cluster assembly machinery.mitochondrial ISC system.assembly phase
7.11.2.1.1	Coenzyme metabolism.iron-sulfur cluster assembly machinery.mitochondrial ISC system.assembly phase.cysteine desulfurase (NFS1)
7.11.2.1.2	Coenzyme metabolism.iron-sulfur cluster assembly machinery.mitochondrial ISC system.assembly phase.scaffold protein (ISU)
7.11.2.1.3	Coenzyme metabolism.iron-sulfur cluster assembly machinery.mitochondrial ISC system.assembly phase.frataxin
7.11.2.1.4	Coenzyme metabolism.iron-sulfur cluster assembly machinery.mitochondrial ISC system.assembly phase.assembly factor (ISD11)
7.11.2.1.5	Coenzyme metabolism.iron-sulfur cluster assembly machinery.mitochondrial ISC system.assembly phase.adrenodoxin
7.11.2.1.6	Coenzyme metabolism.iron-sulfur cluster assembly machinery.mitochondrial ISC system.assembly phase.adrenodoxin oxidoreductase
7.11.2.2	Coenzyme metabolism.iron-sulfur cluster assembly machinery.mitochondrial ISC system.transfer phase
7.11.2.2.1	Coenzyme metabolism.iron-sulfur cluster assembly machinery.mitochondrial ISC system.transfer phase.scaffold protein (ISC-A)
7.11.2.2.2	Coenzyme metabolism.iron-sulfur cluster assembly machinery.mitochondrial ISC system.transfer phase.scaffold protein (NFU4|5)
7.11.2.2.3	Coenzyme metabolism.iron-sulfur cluster assembly machinery.mitochondrial ISC system.transfer phase.assembly factor (INDL)
7.11.2.2.4	Coenzyme metabolism.iron-sulfur cluster assembly machinery.mitochondrial ISC system.transfer phase.assembly factor (IBA57)
7.11.2.2.5	Coenzyme metabolism.iron-sulfur cluster assembly machinery.mitochondrial ISC system.transfer phase.chaperone (HSCA)
7.11.2.2.6	Coenzyme metabolism.iron-sulfur cluster assembly machinery.mitochondrial ISC system.transfer phase.chaperone (HSCB)
7.11.2.3	Coenzyme metabolism.iron-sulfur cluster assembly machinery.mitochondrial ISC system.export machinery
7.11.2.3.1	Coenzyme metabolism.iron-sulfur cluster assembly machinery.mitochondrial ISC system.export machinery.transport protein (ATM)	pb.15620.1	transport protein ATM of mitochondrial ISC system export machinery (original description: none)	T
7.11.2.3.2	Coenzyme metabolism.iron-sulfur cluster assembly machinery.mitochondrial ISC system.export machinery.sulfhydryl oxidase (ERV1)
7.11.3	Coenzyme metabolism.iron-sulfur cluster assembly machinery.cytosolic CIA system
7.11.3.1	Coenzyme metabolism.iron-sulfur cluster assembly machinery.cytosolic CIA system.assembly phase
7.11.3.1.1	Coenzyme metabolism.iron-sulfur cluster assembly machinery.cytosolic CIA system.assembly phase.electron donor complex
7.11.3.1.1.1	Coenzyme metabolism.iron-sulfur cluster assembly machinery.cytosolic CIA system.assembly phase.electron donor complex.component DRE2
7.11.3.1.1.2	Coenzyme metabolism.iron-sulfur cluster assembly machinery.cytosolic CIA system.assembly phase.electron donor complex.component TAH18
7.11.3.1.2	Coenzyme metabolism.iron-sulfur cluster assembly machinery.cytosolic CIA system.assembly phase.scaffold protein (NBP35)
7.11.3.2	Coenzyme metabolism.iron-sulfur cluster assembly machinery.cytosolic CIA system.transfer phase
7.11.3.2.1	Coenzyme metabolism.iron-sulfur cluster assembly machinery.cytosolic CIA system.transfer phase.assembly factor (CIA1)
7.11.3.2.2	Coenzyme metabolism.iron-sulfur cluster assembly machinery.cytosolic CIA system.transfer phase.carrier protein (CIA2/AE7)	pb.44389.2	carrier protein CIA2/AE7 of cytosolic CIA system transfer phase (original description: none)	T
7.11.3.2.3	Coenzyme metabolism.iron-sulfur cluster assembly machinery.cytosolic CIA system.transfer phase.assembly factor (MMS19)
7.11.3.2.4	Coenzyme metabolism.iron-sulfur cluster assembly machinery.cytosolic CIA system.transfer phase.assembly factor (NAR1)
7.12	Coenzyme metabolism.tetrapyrrol biosynthesis
7.12.1	Coenzyme metabolism.tetrapyrrol biosynthesis.5-aminolevulinic acid formation
7.12.1.1	Coenzyme metabolism.tetrapyrrol biosynthesis.5-aminolevulinic acid formation.glutamyl-tRNA synthetase
7.12.1.2	Coenzyme metabolism.tetrapyrrol biosynthesis.5-aminolevulinic acid formation.glutamyl-tRNA reductase	pb.30078.3	glutamyl-tRNA reductase (original description: none)	T
7.12.1.2	Coenzyme metabolism.tetrapyrrol biosynthesis.5-aminolevulinic acid formation.glutamyl-tRNA reductase	pb.27628.22	glutamyl-tRNA reductase (original description: none)	T
7.12.1.2	Coenzyme metabolism.tetrapyrrol biosynthesis.5-aminolevulinic acid formation.glutamyl-tRNA reductase	pb.22089.1	glutamyl-tRNA reductase (original description: none)	T
7.12.1.3	Coenzyme metabolism.tetrapyrrol biosynthesis.5-aminolevulinic acid formation.glutamyl-tRNA reductase regulation
7.12.1.3.1	Coenzyme metabolism.tetrapyrrol biosynthesis.5-aminolevulinic acid formation.glutamyl-tRNA reductase regulation.regulatory factor (FLU)
7.12.1.3.2	Coenzyme metabolism.tetrapyrrol biosynthesis.5-aminolevulinic acid formation.glutamyl-tRNA reductase regulation.regulatory factor (GluTRBP)
7.12.1.4	Coenzyme metabolism.tetrapyrrol biosynthesis.5-aminolevulinic acid formation.glutamate-1-semialdehyde-2,1-aminomutase
7.12.2	Coenzyme metabolism.tetrapyrrol biosynthesis.uroporphyrinogen III formation
7.12.2.1	Coenzyme metabolism.tetrapyrrol biosynthesis.uroporphyrinogen III formation.porphobilinogen synthase
7.12.2.2	Coenzyme metabolism.tetrapyrrol biosynthesis.uroporphyrinogen III formation.porphobilinogen deaminase
7.12.2.3	Coenzyme metabolism.tetrapyrrol biosynthesis.uroporphyrinogen III formation.uroporphyrinogen III synthase
7.12.3	Coenzyme metabolism.tetrapyrrol biosynthesis.siroheme biosynthesis
7.12.3.1	Coenzyme metabolism.tetrapyrrol biosynthesis.siroheme biosynthesis.uroporphyrinogen III methyltransferase	pb.37729.1	uroporphyrinogen III methyltransferase (original description: none)	T
7.12.3.2	Coenzyme metabolism.tetrapyrrol biosynthesis.siroheme biosynthesis.sirohydrochlorin ferrochelatase
7.12.4	Coenzyme metabolism.tetrapyrrol biosynthesis.protoporphyrin IX formation
7.12.4.1	Coenzyme metabolism.tetrapyrrol biosynthesis.protoporphyrin IX formation.uroporphyrinogen III decarboxylase
7.12.4.2	Coenzyme metabolism.tetrapyrrol biosynthesis.protoporphyrin IX formation.coproporphyrinogen III oxidase activities
7.12.4.2.1	Coenzyme metabolism.tetrapyrrol biosynthesis.protoporphyrin IX formation.coproporphyrinogen III oxidase activities.oxygen-dependent coproporphyrinogen III oxidase (HemF)
7.12.4.2.2	Coenzyme metabolism.tetrapyrrol biosynthesis.protoporphyrin IX formation.coproporphyrinogen III oxidase activities.oxygen-independent coproporphyrinogen III oxidase (HemN)	pb.33605.1	oxygen-independent coproporphyrinogen III oxidase (HemN) (original description: none)	T
7.12.4.3	Coenzyme metabolism.tetrapyrrol biosynthesis.protoporphyrin IX formation.protoporphyrinogen IX oxidase
7.12.5	Coenzyme metabolism.tetrapyrrol biosynthesis.heme biosynthesis and modification
7.12.5.1	Coenzyme metabolism.tetrapyrrol biosynthesis.heme biosynthesis and modification.ferrochelatase	pb.15107.4	ferrochelatase (original description: none)	T
7.12.5.2	Coenzyme metabolism.tetrapyrrol biosynthesis.heme biosynthesis and modification.heme oxygenase
7.12.5.3	Coenzyme metabolism.tetrapyrrol biosynthesis.heme biosynthesis and modification.phytochromobilin synthase
7.12.6	Coenzyme metabolism.tetrapyrrol biosynthesis.chlorophyll metabolism
7.12.6.1	Coenzyme metabolism.tetrapyrrol biosynthesis.chlorophyll metabolism.magnesium-chelatase complex
7.12.6.1.1	Coenzyme metabolism.tetrapyrrol biosynthesis.chlorophyll metabolism.magnesium-chelatase complex.component CHL-D
7.12.6.1.2	Coenzyme metabolism.tetrapyrrol biosynthesis.chlorophyll metabolism.magnesium-chelatase complex.component CHL-H	pb.24317.1	component CHL-H of magnesium-chelatase complex (original description: none)	T
7.12.6.1.2	Coenzyme metabolism.tetrapyrrol biosynthesis.chlorophyll metabolism.magnesium-chelatase complex.component CHL-H	pb.20420.1	component CHL-H of magnesium-chelatase complex (original description: none)	T
7.12.6.1.2	Coenzyme metabolism.tetrapyrrol biosynthesis.chlorophyll metabolism.magnesium-chelatase complex.component CHL-H	pb.19797.1	component CHL-H of magnesium-chelatase complex (original description: none)	T
7.12.6.1.2	Coenzyme metabolism.tetrapyrrol biosynthesis.chlorophyll metabolism.magnesium-chelatase complex.component CHL-H	pb.12697.1	component CHL-H of magnesium-chelatase complex (original description: none)	T
7.12.6.1.2	Coenzyme metabolism.tetrapyrrol biosynthesis.chlorophyll metabolism.magnesium-chelatase complex.component CHL-H	pb.8287.1	component CHL-H of magnesium-chelatase complex (original description: none)	T
7.12.6.1.2	Coenzyme metabolism.tetrapyrrol biosynthesis.chlorophyll metabolism.magnesium-chelatase complex.component CHL-H	pb.7784.1	component CHL-H of magnesium-chelatase complex (original description: none)	T
7.12.6.1.2	Coenzyme metabolism.tetrapyrrol biosynthesis.chlorophyll metabolism.magnesium-chelatase complex.component CHL-H	pb.5444.1	component CHL-H of magnesium-chelatase complex (original description: none)	T
7.12.6.1.2	Coenzyme metabolism.tetrapyrrol biosynthesis.chlorophyll metabolism.magnesium-chelatase complex.component CHL-H	pb.6319.1	component CHL-H of magnesium-chelatase complex (original description: none)	T
7.12.6.1.2	Coenzyme metabolism.tetrapyrrol biosynthesis.chlorophyll metabolism.magnesium-chelatase complex.component CHL-H	pb.3247.1	component CHL-H of magnesium-chelatase complex (original description: none)	T
7.12.6.1.2	Coenzyme metabolism.tetrapyrrol biosynthesis.chlorophyll metabolism.magnesium-chelatase complex.component CHL-H	pb.5212.1	component CHL-H of magnesium-chelatase complex (original description: none)	T
7.12.6.1.2	Coenzyme metabolism.tetrapyrrol biosynthesis.chlorophyll metabolism.magnesium-chelatase complex.component CHL-H	pb.2555.1	component CHL-H of magnesium-chelatase complex (original description: none)	T
7.12.6.1.2	Coenzyme metabolism.tetrapyrrol biosynthesis.chlorophyll metabolism.magnesium-chelatase complex.component CHL-H	pb.3381.1	component CHL-H of magnesium-chelatase complex (original description: none)	T
7.12.6.1.2	Coenzyme metabolism.tetrapyrrol biosynthesis.chlorophyll metabolism.magnesium-chelatase complex.component CHL-H	pb.2780.1	component CHL-H of magnesium-chelatase complex (original description: none)	T
7.12.6.1.2	Coenzyme metabolism.tetrapyrrol biosynthesis.chlorophyll metabolism.magnesium-chelatase complex.component CHL-H	pb.970.1	component CHL-H of magnesium-chelatase complex (original description: none)	T
7.12.6.1.2	Coenzyme metabolism.tetrapyrrol biosynthesis.chlorophyll metabolism.magnesium-chelatase complex.component CHL-H	pb.2191.1	component CHL-H of magnesium-chelatase complex (original description: none)	T
7.12.6.1.2	Coenzyme metabolism.tetrapyrrol biosynthesis.chlorophyll metabolism.magnesium-chelatase complex.component CHL-H	pb.186.3	component CHL-H of magnesium-chelatase complex (original description: none)	T
7.12.6.1.2	Coenzyme metabolism.tetrapyrrol biosynthesis.chlorophyll metabolism.magnesium-chelatase complex.component CHL-H	pb.2823.1	component CHL-H of magnesium-chelatase complex (original description: none)	T
7.12.6.1.2	Coenzyme metabolism.tetrapyrrol biosynthesis.chlorophyll metabolism.magnesium-chelatase complex.component CHL-H	pb.236.69	component CHL-H of magnesium-chelatase complex (original description: none)	T
7.12.6.1.2	Coenzyme metabolism.tetrapyrrol biosynthesis.chlorophyll metabolism.magnesium-chelatase complex.component CHL-H	pb.1847.1	component CHL-H of magnesium-chelatase complex (original description: none)	T
7.12.6.1.2	Coenzyme metabolism.tetrapyrrol biosynthesis.chlorophyll metabolism.magnesium-chelatase complex.component CHL-H	pb.555.1	component CHL-H of magnesium-chelatase complex (original description: none)	T
7.12.6.1.2	Coenzyme metabolism.tetrapyrrol biosynthesis.chlorophyll metabolism.magnesium-chelatase complex.component CHL-H	pb.214.1	component CHL-H of magnesium-chelatase complex (original description: none)	T
7.12.6.1.2	Coenzyme metabolism.tetrapyrrol biosynthesis.chlorophyll metabolism.magnesium-chelatase complex.component CHL-H	pb.1418.1	component CHL-H of magnesium-chelatase complex (original description: none)	T
7.12.6.1.2	Coenzyme metabolism.tetrapyrrol biosynthesis.chlorophyll metabolism.magnesium-chelatase complex.component CHL-H	pb.17.23	component CHL-H of magnesium-chelatase complex (original description: none)	T
7.12.6.1.2	Coenzyme metabolism.tetrapyrrol biosynthesis.chlorophyll metabolism.magnesium-chelatase complex.component CHL-H	pb.429.1	component CHL-H of magnesium-chelatase complex (original description: none)	T
7.12.6.1.2	Coenzyme metabolism.tetrapyrrol biosynthesis.chlorophyll metabolism.magnesium-chelatase complex.component CHL-H	pb.728.32	component CHL-H of magnesium-chelatase complex (original description: none)	T
7.12.6.1.3	Coenzyme metabolism.tetrapyrrol biosynthesis.chlorophyll metabolism.magnesium-chelatase complex.component CHL-I
7.12.6.1.4	Coenzyme metabolism.tetrapyrrol biosynthesis.chlorophyll metabolism.magnesium-chelatase complex.accessory component GUN4
7.12.6.2	Coenzyme metabolism.tetrapyrrol biosynthesis.chlorophyll metabolism.Mg-protoporphyrin IX O-methyltransferase
7.12.6.3	Coenzyme metabolism.tetrapyrrol biosynthesis.chlorophyll metabolism.Mg-protoporphyrin IX monomethylester cyclase complex
7.12.6.3.1	Coenzyme metabolism.tetrapyrrol biosynthesis.chlorophyll metabolism.Mg-protoporphyrin IX monomethylester cyclase complex.catalytic component CRD1
7.12.6.3.2	Coenzyme metabolism.tetrapyrrol biosynthesis.chlorophyll metabolism.Mg-protoporphyrin IX monomethylester cyclase complex.scaffolding component LCAA
7.12.6.4	Coenzyme metabolism.tetrapyrrol biosynthesis.chlorophyll metabolism.divinyl chlorophyllide-a 8-vinyl-reductase	pb.9428.4	divinyl chlorophyllide-a 8-vinyl-reductase (original description: none)	T
7.12.6.5	Coenzyme metabolism.tetrapyrrol biosynthesis.chlorophyll metabolism.protochlorophyllide oxidoreductase (POR) activities
7.12.6.5.1	Coenzyme metabolism.tetrapyrrol biosynthesis.chlorophyll metabolism.protochlorophyllide oxidoreductase (POR) activities.light-dependent POR	pb.37169.5	light-dependent protochlorophyllide oxidoreductase (original description: none)	T
7.12.6.5.1	Coenzyme metabolism.tetrapyrrol biosynthesis.chlorophyll metabolism.protochlorophyllide oxidoreductase (POR) activities.light-dependent POR	pb.21839.2	light-dependent protochlorophyllide oxidoreductase (original description: none)	T
7.12.6.5.2	Coenzyme metabolism.tetrapyrrol biosynthesis.chlorophyll metabolism.protochlorophyllide oxidoreductase (POR) activities.light-dependent POR chaperone (CPP1)
7.12.6.5.3	Coenzyme metabolism.tetrapyrrol biosynthesis.chlorophyll metabolism.protochlorophyllide oxidoreductase (POR) activities.light-independent POR complex
7.12.6.5.3.1	Coenzyme metabolism.tetrapyrrol biosynthesis.chlorophyll metabolism.protochlorophyllide oxidoreductase (POR) activities.light-independent POR complex.component CHL-B
7.12.6.5.3.2	Coenzyme metabolism.tetrapyrrol biosynthesis.chlorophyll metabolism.protochlorophyllide oxidoreductase (POR) activities.light-independent POR complex.component CHL-L
7.12.6.5.3.3	Coenzyme metabolism.tetrapyrrol biosynthesis.chlorophyll metabolism.protochlorophyllide oxidoreductase (POR) activities.light-independent POR complex.component CHL-N
7.12.6.6	Coenzyme metabolism.tetrapyrrol biosynthesis.chlorophyll metabolism.chlorophyll(ide) interconversions
7.12.6.6.1	Coenzyme metabolism.tetrapyrrol biosynthesis.chlorophyll metabolism.chlorophyll(ide) interconversions.chlorophyllide a oxygenase	pb.23704.6	chlorophyllide a oxygenase (original description: none)	T
7.12.6.6.1	Coenzyme metabolism.tetrapyrrol biosynthesis.chlorophyll metabolism.chlorophyll(ide) interconversions.chlorophyllide a oxygenase	pb.18325.15	chlorophyllide a oxygenase (original description: none)	T
7.12.6.6.2	Coenzyme metabolism.tetrapyrrol biosynthesis.chlorophyll metabolism.chlorophyll(ide) interconversions.chlorophyll synthase (ChlG)
7.12.6.6.3	Coenzyme metabolism.tetrapyrrol biosynthesis.chlorophyll metabolism.chlorophyll(ide) interconversions.geranylgeranyl reductase (ChlP)	pb.32653.1	geranylgeranyl reductase (ChlP) (original description: none)	T
7.12.6.6.4	Coenzyme metabolism.tetrapyrrol biosynthesis.chlorophyll metabolism.chlorophyll(ide) interconversions.chlorophyll b reductase complex
7.12.6.6.4.1	Coenzyme metabolism.tetrapyrrol biosynthesis.chlorophyll metabolism.chlorophyll(ide) interconversions.chlorophyll b reductase complex.component NYC1
7.12.6.6.4.2	Coenzyme metabolism.tetrapyrrol biosynthesis.chlorophyll metabolism.chlorophyll(ide) interconversions.chlorophyll b reductase complex.component NOL
7.12.6.6.5	Coenzyme metabolism.tetrapyrrol biosynthesis.chlorophyll metabolism.chlorophyll(ide) interconversions.7-hydroxymethyl chlorophyll(ide) a reductase	pb.34002.2	7-hydroxymethyl chlorophyll(ide) a reductase (original description: none)	T
7.12.6.6.5	Coenzyme metabolism.tetrapyrrol biosynthesis.chlorophyll metabolism.chlorophyll(ide) interconversions.7-hydroxymethyl chlorophyll(ide) a reductase	pb.4182.1	7-hydroxymethyl chlorophyll(ide) a reductase (original description: none)	T
7.12.6.7	Coenzyme metabolism.tetrapyrrol biosynthesis.chlorophyll metabolism.chlorophyll breakdown
7.12.6.7.1	Coenzyme metabolism.tetrapyrrol biosynthesis.chlorophyll metabolism.chlorophyll breakdown.chlorophyllase (CLH)	pb.39861.4	chlorophyllase (CLH) (original description: none)	T
7.12.6.7.2	Coenzyme metabolism.tetrapyrrol biosynthesis.chlorophyll metabolism.chlorophyll breakdown.chlorophyll dephytylase (CLD)
7.12.6.7.3	Coenzyme metabolism.tetrapyrrol biosynthesis.chlorophyll metabolism.chlorophyll breakdown.magnesium dechelatase	pb.41495.3	magnesium dechelatase (original description: none)	T
7.12.6.7.4	Coenzyme metabolism.tetrapyrrol biosynthesis.chlorophyll metabolism.chlorophyll breakdown.pheophytin pheophorbide hydrolase (PPH)	pb.25956.1	pheophytin pheophorbide hydrolase (PPH) (original description: none)	T
7.12.6.7.5	Coenzyme metabolism.tetrapyrrol biosynthesis.chlorophyll metabolism.chlorophyll breakdown.pheophorbide a oxygenase (PAO)
7.12.6.7.6	Coenzyme metabolism.tetrapyrrol biosynthesis.chlorophyll metabolism.chlorophyll breakdown.red chlorophyll catabolite reductase (RCCR)
7.12.6.7.7	Coenzyme metabolism.tetrapyrrol biosynthesis.chlorophyll metabolism.chlorophyll breakdown.fluorescent chlorophyll catabolite (FCC) deformylase
7.13	Coenzyme metabolism.phylloquinone biosynthesis
7.13.1	Coenzyme metabolism.phylloquinone biosynthesis.isochorismate synthase
7.13.2	Coenzyme metabolism.phylloquinone biosynthesis.multifunctional phylloquinone biosynthesis protein (PHYLLO)	pb.13504.1	multifunctional phylloquinone biosynthesis protein (PHYLLO) (original description: none)	T
7.13.3	Coenzyme metabolism.phylloquinone biosynthesis.2-succinylbenzoate:CoA ligase
7.13.4	Coenzyme metabolism.phylloquinone biosynthesis.1,4-dihydroxy-2-naphthoyl-CoA synthase
7.13.5	Coenzyme metabolism.phylloquinone biosynthesis.1,4-dihydroxy-2-naphthoyl-CoA thioesterase
7.13.6	Coenzyme metabolism.phylloquinone biosynthesis.1,4-dihydroxy-2-naphtoate-phytyltransferase	pb.38479.1	1,4-dihydroxy-2-naphtoate-phytyltransferase (original description: none)	T
7.13.6	Coenzyme metabolism.phylloquinone biosynthesis.1,4-dihydroxy-2-naphtoate-phytyltransferase	pb.37683.1	1,4-dihydroxy-2-naphtoate-phytyltransferase (original description: none)	T
7.13.7	Coenzyme metabolism.phylloquinone biosynthesis.2-phytyl-1,4-naphthoquinone methyltransferase
7.13.8	Coenzyme metabolism.phylloquinone biosynthesis.phytyl-phosphate kinase
7.14	Coenzyme metabolism.lipoic acid biosynthesis
7.14.1	Coenzyme metabolism.lipoic acid biosynthesis.lipoate synthase
7.14.2	Coenzyme metabolism.lipoic acid biosynthesis.lipoyltransferase
8	Polyamine metabolism
8.1	Polyamine metabolism.putrescine biosynthesis
8.1.1	Polyamine metabolism.putrescine biosynthesis.plastidial/nuclear pathway
8.1.1.1	Polyamine metabolism.putrescine biosynthesis.plastidial/nuclear pathway.arginine decarboxylase
8.1.1.2	Polyamine metabolism.putrescine biosynthesis.plastidial/nuclear pathway.agmatine iminohydrolase	pb.36680.3	agmatine iminohydrolase (original description: none)	T
8.1.1.3	Polyamine metabolism.putrescine biosynthesis.plastidial/nuclear pathway.N-carbamoylputrescine amidohydrolase
8.1.2	Polyamine metabolism.putrescine biosynthesis.cytosolic pathway
8.1.2.1	Polyamine metabolism.putrescine biosynthesis.cytosolic pathway.ornithine decarboxylase
8.2	Polyamine metabolism.spermidine biosynthesis
8.2.1	Polyamine metabolism.spermidine biosynthesis.S-adenosyl methionine decarboxylase	pb.28281.3	S-adenosyl methionine decarboxylase (original description: none)	T
8.2.1	Polyamine metabolism.spermidine biosynthesis.S-adenosyl methionine decarboxylase	pb.24421.4	S-adenosyl methionine decarboxylase (original description: none)	T
8.2.1	Polyamine metabolism.spermidine biosynthesis.S-adenosyl methionine decarboxylase	pb.22519.1	S-adenosyl methionine decarboxylase (original description: none)	T
8.2.1	Polyamine metabolism.spermidine biosynthesis.S-adenosyl methionine decarboxylase	pb.22078.1	S-adenosyl methionine decarboxylase (original description: none)	T
8.2.1	Polyamine metabolism.spermidine biosynthesis.S-adenosyl methionine decarboxylase	pb.19916.10	S-adenosyl methionine decarboxylase (original description: none)	T
8.2.2	Polyamine metabolism.spermidine biosynthesis.spermidine synthase
8.2.3	Polyamine metabolism.spermidine biosynthesis.spermine synthase
8.2.4	Polyamine metabolism.spermidine biosynthesis.thermospermine synthase	pb.37039.1	thermospermine synthase (original description: none)	T
8.2.4	Polyamine metabolism.spermidine biosynthesis.thermospermine synthase	pb.39405.1	thermospermine synthase (original description: none)	T
8.3	Polyamine metabolism.cadaverine biosynthesis
8.3.1	Polyamine metabolism.cadaverine biosynthesis.lysine decarboxylase
8.4	Polyamine metabolism.polyamine conjugation
8.4.1	Polyamine metabolism.polyamine conjugation.spermidine disinapoyl transferase
8.4.2	Polyamine metabolism.polyamine conjugation.spermidine hydroxycinnamoyl transferase
8.5	Polyamine metabolism.polyamine degradation
8.5.1	Polyamine metabolism.polyamine degradation.copper-containing amine oxidase (CuAO)
8.5.2	Polyamine metabolism.polyamine degradation.FAD-dependent polyamine oxidase activities
8.5.2.1	Polyamine metabolism.polyamine degradation.FAD-dependent polyamine oxidase activities.cytosolic polyamine oxidase (PAO1)	pb.31590.2	cytosolic polyamine oxidase (PAO1) (original description: none)	T
8.5.2.2	Polyamine metabolism.polyamine degradation.FAD-dependent polyamine oxidase activities.peroxisomal polyamine oxidase (PAO2/3/4)
8.5.2.3	Polyamine metabolism.polyamine degradation.FAD-dependent polyamine oxidase activities.polyamine oxidase (PAO5)
9	Secondary metabolism
9.1	Secondary metabolism.terpenoids
9.1.1	Secondary metabolism.terpenoids.mevalonate pathway
9.1.1.1	Secondary metabolism.terpenoids.mevalonate pathway.acetyl-CoA C-acyltransferase
9.1.1.2	Secondary metabolism.terpenoids.mevalonate pathway.3-hydroxy-3-methylglutaryl-CoA synthase
9.1.1.3	Secondary metabolism.terpenoids.mevalonate pathway.3-hydroxy-3-methylglutaryl-CoA reductase	pb.27904.2	3-hydroxy-3-methylglutaryl-CoA reductase (original description: none)	T
9.1.1.4	Secondary metabolism.terpenoids.mevalonate pathway.mevalonate kinase
9.1.1.5	Secondary metabolism.terpenoids.mevalonate pathway.phosphomevalonate kinase
9.1.1.6	Secondary metabolism.terpenoids.mevalonate pathway.mevalonate diphosphate decarboxylase
9.1.1.7	Secondary metabolism.terpenoids.mevalonate pathway.isopentenyl diphosphate isomerase
9.1.2	Secondary metabolism.terpenoids.methylerythritol phosphate (MEP) pathway
9.1.2.1	Secondary metabolism.terpenoids.methylerythritol phosphate (MEP) pathway.1-deoxy-d-xylulose 5-phosphate import
9.1.2.1.1	Secondary metabolism.terpenoids.methylerythritol phosphate (MEP) pathway.1-deoxy-d-xylulose 5-phosphate import.D-xylulose kinase
9.1.2.1.2	Secondary metabolism.terpenoids.methylerythritol phosphate (MEP) pathway.1-deoxy-d-xylulose 5-phosphate import.D-xylulose 5-phosphate transporter
9.1.2.2	Secondary metabolism.terpenoids.methylerythritol phosphate (MEP) pathway.1-deoxy-D-xylulose 5-phosphate synthase (DXS)	pb.27647.1	1-deoxy-D-xylulose 5-phosphate synthase (DXS) (original description: none)	T
9.1.2.3	Secondary metabolism.terpenoids.methylerythritol phosphate (MEP) pathway.1-deoxy-D-xylulose 5-phosphate reductase (DXR)
9.1.2.4	Secondary metabolism.terpenoids.methylerythritol phosphate (MEP) pathway.4-diphosphocytidyl-2-C-methyl-D-erythritol synthase
9.1.2.5	Secondary metabolism.terpenoids.methylerythritol phosphate (MEP) pathway.4-diphosphocytidyl-2-C-methyl-D-erythritol kinase
9.1.2.6	Secondary metabolism.terpenoids.methylerythritol phosphate (MEP) pathway.2-C-methyl-D-erythritol 2,4-cyclodiphosphate synthase
9.1.2.7	Secondary metabolism.terpenoids.methylerythritol phosphate (MEP) pathway.4-hydroxy-3-methylbut-2-enyl diphosphate synthase
9.1.2.8	Secondary metabolism.terpenoids.methylerythritol phosphate (MEP) pathway.4-hydroxy-3-methylbut-2-enyl diphosphate reductase
9.1.3	Secondary metabolism.terpenoids.isoprenyl diphosphate biosynthesis
9.1.3.1	Secondary metabolism.terpenoids.isoprenyl diphosphate biosynthesis.geranyl diphosphate synthase complex
9.1.3.1.1	Secondary metabolism.terpenoids.isoprenyl diphosphate biosynthesis.geranyl diphosphate synthase complex.regulatory subunit SSU
9.1.3.1.2	Secondary metabolism.terpenoids.isoprenyl diphosphate biosynthesis.geranyl diphosphate synthase complex.catalytic subunit LSU
9.1.3.2	Secondary metabolism.terpenoids.isoprenyl diphosphate biosynthesis.farnesyl diphosphate synthase
9.1.3.3	Secondary metabolism.terpenoids.isoprenyl diphosphate biosynthesis.isoprenyl diphosphate synthase
9.1.4	Secondary metabolism.terpenoids.terpene biosynthesis
9.1.4.1	Secondary metabolism.terpenoids.terpene biosynthesis.isopentenyl phosphate kinase
9.1.4.2	Secondary metabolism.terpenoids.terpene biosynthesis.mono-/sesquiterpene-/diterpene synthase	pb.33091.1	mono-/sesquiterpene-/diterpene synthase (original description: none)	T
9.1.4.2	Secondary metabolism.terpenoids.terpene biosynthesis.mono-/sesquiterpene-/diterpene synthase	pb.31943.7	mono-/sesquiterpene-/diterpene synthase (original description: none)	T
9.1.4.2	Secondary metabolism.terpenoids.terpene biosynthesis.mono-/sesquiterpene-/diterpene synthase	pb.32736.1	mono-/sesquiterpene-/diterpene synthase (original description: none)	T
9.1.4.2	Secondary metabolism.terpenoids.terpene biosynthesis.mono-/sesquiterpene-/diterpene synthase	pb.29689.1	mono-/sesquiterpene-/diterpene synthase (original description: none)	T
9.1.4.2	Secondary metabolism.terpenoids.terpene biosynthesis.mono-/sesquiterpene-/diterpene synthase	pb.33878.1	mono-/sesquiterpene-/diterpene synthase (original description: none)	T
9.1.4.2	Secondary metabolism.terpenoids.terpene biosynthesis.mono-/sesquiterpene-/diterpene synthase	pb.7419.1	mono-/sesquiterpene-/diterpene synthase (original description: none)	T
9.1.4.3	Secondary metabolism.terpenoids.terpene biosynthesis.triterpenoid synthase	pb.37157.1	triterpenoid synthase (original description: none)	T
9.1.4.3	Secondary metabolism.terpenoids.terpene biosynthesis.triterpenoid synthase	pb.26088.1	triterpenoid synthase (original description: none)	T
9.1.4.3	Secondary metabolism.terpenoids.terpene biosynthesis.triterpenoid synthase	pb.22683.1	triterpenoid synthase (original description: none)	T
9.1.4.3	Secondary metabolism.terpenoids.terpene biosynthesis.triterpenoid synthase	pb.22717.2	triterpenoid synthase (original description: none)	T
9.1.4.3	Secondary metabolism.terpenoids.terpene biosynthesis.triterpenoid synthase	pb.22590.3	triterpenoid synthase (original description: none)	T
9.1.4.3	Secondary metabolism.terpenoids.terpene biosynthesis.triterpenoid synthase	pb.20215.1	triterpenoid synthase (original description: none)	T
9.1.4.3	Secondary metabolism.terpenoids.terpene biosynthesis.triterpenoid synthase	pb.19647.1	triterpenoid synthase (original description: none)	T
9.1.4.3	Secondary metabolism.terpenoids.terpene biosynthesis.triterpenoid synthase	pb.17848.3	triterpenoid synthase (original description: none)	T
9.1.4.3	Secondary metabolism.terpenoids.terpene biosynthesis.triterpenoid synthase	pb.15563.1	triterpenoid synthase (original description: none)	T
9.1.4.3	Secondary metabolism.terpenoids.terpene biosynthesis.triterpenoid synthase	pb.4412.4	triterpenoid synthase (original description: none)	T
9.1.5	Secondary metabolism.terpenoids.cycloartenol biosynthesis
9.1.5.1	Secondary metabolism.terpenoids.cycloartenol biosynthesis.squalene synthase
9.1.5.2	Secondary metabolism.terpenoids.cycloartenol biosynthesis.squalene epoxidase	pb.29867.1	squalene epoxidase (original description: none)	T
9.1.5.2	Secondary metabolism.terpenoids.cycloartenol biosynthesis.squalene epoxidase	pb.31817.5	squalene epoxidase (original description: none)	T
9.1.5.2	Secondary metabolism.terpenoids.cycloartenol biosynthesis.squalene epoxidase	pb.23530.1	squalene epoxidase (original description: none)	T
9.1.5.3	Secondary metabolism.terpenoids.cycloartenol biosynthesis.cycloartenol synthase	pb.22683.1	cycloartenol synthase (original description: none)	T
9.1.5.3	Secondary metabolism.terpenoids.cycloartenol biosynthesis.cycloartenol synthase	pb.22717.2	cycloartenol synthase (original description: none)	T
9.1.5.3	Secondary metabolism.terpenoids.cycloartenol biosynthesis.cycloartenol synthase	pb.20215.1	cycloartenol synthase (original description: none)	T
9.1.5.3	Secondary metabolism.terpenoids.cycloartenol biosynthesis.cycloartenol synthase	pb.19647.1	cycloartenol synthase (original description: none)	T
9.1.5.3	Secondary metabolism.terpenoids.cycloartenol biosynthesis.cycloartenol synthase	pb.15563.1	cycloartenol synthase (original description: none)	T
9.1.5.3	Secondary metabolism.terpenoids.cycloartenol biosynthesis.cycloartenol synthase	pb.4412.4	cycloartenol synthase (original description: none)	T
9.1.6	Secondary metabolism.terpenoids.carotenoid biosynthesis
9.1.6.1	Secondary metabolism.terpenoids.carotenoid biosynthesis.carotenes
9.1.6.1.1	Secondary metabolism.terpenoids.carotenoid biosynthesis.carotenes.phytoene synthase (PSY)	pb.32404.6	phytoene synthase (PSY) (original description: none)	T
9.1.6.1.1	Secondary metabolism.terpenoids.carotenoid biosynthesis.carotenes.phytoene synthase (PSY)	pb.31246.5	phytoene synthase (PSY) (original description: none)	T
9.1.6.1.1	Secondary metabolism.terpenoids.carotenoid biosynthesis.carotenes.phytoene synthase (PSY)	pb.30484.2	phytoene synthase (PSY) (original description: none)	T
9.1.6.1.1	Secondary metabolism.terpenoids.carotenoid biosynthesis.carotenes.phytoene synthase (PSY)	pb.22163.13	phytoene synthase (PSY) (original description: none)	T
9.1.6.1.1	Secondary metabolism.terpenoids.carotenoid biosynthesis.carotenes.phytoene synthase (PSY)	pb.2431.14	phytoene synthase (PSY) (original description: none)	T
9.1.6.1.2	Secondary metabolism.terpenoids.carotenoid biosynthesis.carotenes.phytoene desaturase (PDS)	pb.27515.1	phytoene desaturase (PDS) (original description: none)	T
9.1.6.1.2	Secondary metabolism.terpenoids.carotenoid biosynthesis.carotenes.phytoene desaturase (PDS)	pb.18981.1	phytoene desaturase (PDS) (original description: none)	T
9.1.6.1.3	Secondary metabolism.terpenoids.carotenoid biosynthesis.carotenes.zeta-carotene isomerase (Z-ISO)
9.1.6.1.4	Secondary metabolism.terpenoids.carotenoid biosynthesis.carotenes.zeta-carotene desaturase (ZDS)
9.1.6.1.5	Secondary metabolism.terpenoids.carotenoid biosynthesis.carotenes.lycopene epsilon cyclase (LCY-e)
9.1.6.1.6	Secondary metabolism.terpenoids.carotenoid biosynthesis.carotenes.lycopene beta cyclase (LCY-b)	pb.30450.10	lycopene beta cyclase (LCY-b) (original description: none)	T
9.1.6.1.7	Secondary metabolism.terpenoids.carotenoid biosynthesis.carotenes.carotenoid isomerase (CrtISO)	pb.9140.4	carotenoid isomerase (CrtISO) (original description: none)	T
9.1.6.2	Secondary metabolism.terpenoids.carotenoid biosynthesis.xanthophylls
9.1.6.2.1	Secondary metabolism.terpenoids.carotenoid biosynthesis.xanthophylls.carotenoid hydroxylase activities
9.1.6.2.1.1	Secondary metabolism.terpenoids.carotenoid biosynthesis.xanthophylls.carotenoid hydroxylase activities.carotenoid beta-ring hydroxylase (BCH)	pb.40363.1	carotenoid beta ring hydroxylase (original description: none)	T
9.1.6.2.1.2	Secondary metabolism.terpenoids.carotenoid biosynthesis.xanthophylls.carotenoid hydroxylase activities.carotenoid beta-ring hydroxylase (LUT5)	pb.28979.2	carotenoid beta-ring hydroxylase (LUT5) (original description: none)	T
9.1.6.2.1.3	Secondary metabolism.terpenoids.carotenoid biosynthesis.xanthophylls.carotenoid hydroxylase activities.carotenoid epsilon-ring hydroxylase (LUT1)
9.1.6.2.1.4	Secondary metabolism.terpenoids.carotenoid biosynthesis.xanthophylls.carotenoid hydroxylase activities.carotenoid hydroxylase
9.1.6.2.2	Secondary metabolism.terpenoids.carotenoid biosynthesis.xanthophylls.violaxanthin de-epoxidase (VDE)	pb.35242.4	violaxanthin de-epoxidase (VDE) (original description: none)	T
9.1.6.2.3	Secondary metabolism.terpenoids.carotenoid biosynthesis.xanthophylls.zeaxanthin epoxidase (ZEP)	pb.27411.1	zeaxanthin epoxidase (ZEP) (original description: none)	T
9.1.6.2.3	Secondary metabolism.terpenoids.carotenoid biosynthesis.xanthophylls.zeaxanthin epoxidase (ZEP)	pb.25413.13	zeaxanthin epoxidase (ZEP) (original description: none)	T
9.1.6.2.3	Secondary metabolism.terpenoids.carotenoid biosynthesis.xanthophylls.zeaxanthin epoxidase (ZEP)	pb.25760.1	zeaxanthin epoxidase (ZEP) (original description: none)	T
9.1.6.2.4	Secondary metabolism.terpenoids.carotenoid biosynthesis.xanthophylls.neoxanthin synthase (ABA4)
9.1.6.2.5	Secondary metabolism.terpenoids.carotenoid biosynthesis.xanthophylls.neoxanthin biosynthesis cofactor (NXD1)	pb.40235.1	NXD1 neoxanthin biosynthesis cofactor (original description: none)	T
9.1.6.3	Secondary metabolism.terpenoids.carotenoid biosynthesis.apocarotenoids
9.1.6.3.1	Secondary metabolism.terpenoids.carotenoid biosynthesis.apocarotenoids.class-CCD1 carotenoid cleavage dioxygenase
9.1.6.3.2	Secondary metabolism.terpenoids.carotenoid biosynthesis.apocarotenoids.class-CCD4 carotenoid cleavage dioxygenase
9.2	Secondary metabolism.phenolics
9.2.1	Secondary metabolism.phenolics.p-coumaroyl-CoA biosynthesis
9.2.1.1	Secondary metabolism.phenolics.p-coumaroyl-CoA biosynthesis.phenylalanine ammonia lyase activity
9.2.1.1.1	Secondary metabolism.phenolics.p-coumaroyl-CoA biosynthesis.phenylalanine ammonia lyase activity.phenylalanine ammonia lyase (PAL)	pb.17540.7	phenylalanine ammonia lyase (PAL) (original description: none)	T
9.2.1.1.1	Secondary metabolism.phenolics.p-coumaroyl-CoA biosynthesis.phenylalanine ammonia lyase activity.phenylalanine ammonia lyase (PAL)	pb.16916.1	phenylalanine ammonia lyase (PAL) (original description: none)	T
9.2.1.1.1	Secondary metabolism.phenolics.p-coumaroyl-CoA biosynthesis.phenylalanine ammonia lyase activity.phenylalanine ammonia lyase (PAL)	pb.3771.17	phenylalanine ammonia lyase (PAL) (original description: none)	T
9.2.1.1.1	Secondary metabolism.phenolics.p-coumaroyl-CoA biosynthesis.phenylalanine ammonia lyase activity.phenylalanine ammonia lyase (PAL)	pb.5807.29	phenylalanine ammonia lyase (PAL) (original description: none)	T
9.2.1.1.2	Secondary metabolism.phenolics.p-coumaroyl-CoA biosynthesis.phenylalanine ammonia lyase activity.proteolytic phenylalanine ammonia-lyase regulator (KFB-PAL)
9.2.1.1.3	Secondary metabolism.phenolics.p-coumaroyl-CoA biosynthesis.phenylalanine ammonia lyase activity.phenylpropanoid biosynthesis regulator (SAGL1)
9.2.1.2	Secondary metabolism.phenolics.p-coumaroyl-CoA biosynthesis.cinnamate 4-hydroxylase (C4H)	pb.33904.5	cinnamate 4-hydroxylase (C4H) (original description: none)	T
9.2.1.3	Secondary metabolism.phenolics.p-coumaroyl-CoA biosynthesis.4-coumarate:CoA ligase (4CL)	pb.29072.1	4-coumarate:CoA ligase (4CL) (original description: none)	T
9.2.1.3	Secondary metabolism.phenolics.p-coumaroyl-CoA biosynthesis.4-coumarate:CoA ligase (4CL)	pb.28715.1	4-coumarate:CoA ligase (4CL) (original description: none)	T
9.2.1.3	Secondary metabolism.phenolics.p-coumaroyl-CoA biosynthesis.4-coumarate:CoA ligase (4CL)	pb.25386.14	4-coumarate:CoA ligase (4CL) (original description: none)	T
9.2.1.3	Secondary metabolism.phenolics.p-coumaroyl-CoA biosynthesis.4-coumarate:CoA ligase (4CL)	pb.22415.3	4-coumarate:CoA ligase (4CL) (original description: none)	T
9.2.1.3	Secondary metabolism.phenolics.p-coumaroyl-CoA biosynthesis.4-coumarate:CoA ligase (4CL)	pb.10659.8	4-coumarate:CoA ligase (4CL) (original description: none)	T
9.2.2	Secondary metabolism.phenolics.flavonoid biosynthesis
9.2.2.1	Secondary metabolism.phenolics.flavonoid biosynthesis.chalcones
9.2.2.1.1	Secondary metabolism.phenolics.flavonoid biosynthesis.chalcones.chalcone synthase activity
9.2.2.1.1.1	Secondary metabolism.phenolics.flavonoid biosynthesis.chalcones.chalcone synthase activity.chalcone synthase (CHS)	pb.38447.3	chalcone synthase (original description: none)	T
9.2.2.1.1.1	Secondary metabolism.phenolics.flavonoid biosynthesis.chalcones.chalcone synthase activity.chalcone synthase (CHS)	pb.30191.26	chalcone synthase (original description: none)	T
9.2.2.1.1.1	Secondary metabolism.phenolics.flavonoid biosynthesis.chalcones.chalcone synthase activity.chalcone synthase (CHS)	pb.33242.1	chalcone synthase (original description: none)	T
9.2.2.1.1.1	Secondary metabolism.phenolics.flavonoid biosynthesis.chalcones.chalcone synthase activity.chalcone synthase (CHS)	pb.30961.1	chalcone synthase (original description: none)	T
9.2.2.1.1.1	Secondary metabolism.phenolics.flavonoid biosynthesis.chalcones.chalcone synthase activity.chalcone synthase (CHS)	pb.30337.2	chalcone synthase (original description: none)	T
9.2.2.1.1.2	Secondary metabolism.phenolics.flavonoid biosynthesis.chalcones.chalcone synthase activity.proteolytic chalcone synthase regulator (KFB-CHS)
9.2.2.2	Secondary metabolism.phenolics.flavonoid biosynthesis.flavanones
9.2.2.2.1	Secondary metabolism.phenolics.flavonoid biosynthesis.flavanones.chalcone isomerase
9.2.2.3	Secondary metabolism.phenolics.flavonoid biosynthesis.flavones
9.2.2.3.1	Secondary metabolism.phenolics.flavonoid biosynthesis.flavones.type-I flavone synthase
9.2.2.3.2	Secondary metabolism.phenolics.flavonoid biosynthesis.flavones.type-II flavone synthase
9.2.2.4	Secondary metabolism.phenolics.flavonoid biosynthesis.dihydroflavonols
9.2.2.4.1	Secondary metabolism.phenolics.flavonoid biosynthesis.dihydroflavonols.flavonoid 3 -hydroxylase	pb.26977.13	flavonoid 3 -hydroxylase (original description: none)	T
9.2.2.4.2	Secondary metabolism.phenolics.flavonoid biosynthesis.dihydroflavonols.flavonoid 3 ,5 -hydroxylase
9.2.2.4.3	Secondary metabolism.phenolics.flavonoid biosynthesis.dihydroflavonols.flavanone 3-hydroxylase	pb.39617.5	flavanone 3-hydroxylase (original description: none)	T
9.2.2.4.3	Secondary metabolism.phenolics.flavonoid biosynthesis.dihydroflavonols.flavanone 3-hydroxylase	pb.34195.2	flavanone 3-hydroxylase (original description: none)	T
9.2.2.5	Secondary metabolism.phenolics.flavonoid biosynthesis.flavonols
9.2.2.5.1	Secondary metabolism.phenolics.flavonoid biosynthesis.flavonols.flavonol synthase	pb.34849.3	flavonol synthase (original description: none)	T
9.2.2.5.1	Secondary metabolism.phenolics.flavonoid biosynthesis.flavonols.flavonol synthase	pb.29396.1	flavonol synthase (original description: none)	T
9.2.2.5.1	Secondary metabolism.phenolics.flavonoid biosynthesis.flavonols.flavonol synthase	pb.2740.9	flavonol synthase (original description: none)	T
9.2.2.6	Secondary metabolism.phenolics.flavonoid biosynthesis.flavonol glycosides
9.2.2.6.1	Secondary metabolism.phenolics.flavonoid biosynthesis.flavonol glycosides.flavonol 3-O-glycosyltransferase	pb.31547.2	flavonol 3-O-glycosyltransferase (original description: none)	T
9.2.2.6.1	Secondary metabolism.phenolics.flavonoid biosynthesis.flavonol glycosides.flavonol 3-O-glycosyltransferase	pb.29418.2	flavonol 3-O-glycosyltransferase (original description: none)	T
9.2.2.6.1	Secondary metabolism.phenolics.flavonoid biosynthesis.flavonol glycosides.flavonol 3-O-glycosyltransferase	pb.22950.4	flavonol 3-O-glycosyltransferase (original description: none)	T
9.2.2.6.1	Secondary metabolism.phenolics.flavonoid biosynthesis.flavonol glycosides.flavonol 3-O-glycosyltransferase	pb.13273.2	flavonol 3-O-glycosyltransferase (original description: none)	T
9.2.2.6.2	Secondary metabolism.phenolics.flavonoid biosynthesis.flavonol glycosides.flavonol-3-O-rhamnosyltransferase	pb.39932.1	flavonol-3-O-rhamnosyltransferase (original description: none)	T
9.2.2.6.2	Secondary metabolism.phenolics.flavonoid biosynthesis.flavonol glycosides.flavonol-3-O-rhamnosyltransferase	pb.28019.1	flavonol-3-O-rhamnosyltransferase (original description: none)	T
9.2.2.6.2	Secondary metabolism.phenolics.flavonoid biosynthesis.flavonol glycosides.flavonol-3-O-rhamnosyltransferase	pb.5483.2	flavonol-3-O-rhamnosyltransferase (original description: none)	T
9.2.2.6.3	Secondary metabolism.phenolics.flavonoid biosynthesis.flavonol glycosides.flavonol-3-O-glycoside rhamnosyltransferase
9.2.2.7	Secondary metabolism.phenolics.flavonoid biosynthesis.aurones
9.2.2.7.1	Secondary metabolism.phenolics.flavonoid biosynthesis.aurones.aureusidin synthase	pb.32699.1	aureusidin synthase (original description: none)	T
9.2.2.7.1	Secondary metabolism.phenolics.flavonoid biosynthesis.aurones.aureusidin synthase	pb.27842.13	aureusidin synthase (original description: none)	T
9.2.2.7.1	Secondary metabolism.phenolics.flavonoid biosynthesis.aurones.aureusidin synthase	pb.26065.7	aureusidin synthase (original description: none)	T
9.2.2.7.1	Secondary metabolism.phenolics.flavonoid biosynthesis.aurones.aureusidin synthase	pb.22322.5	aureusidin synthase (original description: none)	T
9.2.2.7.1	Secondary metabolism.phenolics.flavonoid biosynthesis.aurones.aureusidin synthase	pb.17315.1	aureusidin synthase (original description: none)	T
9.2.2.7.1	Secondary metabolism.phenolics.flavonoid biosynthesis.aurones.aureusidin synthase	pb.13955.4	aureusidin synthase (original description: none)	T
9.2.2.7.1	Secondary metabolism.phenolics.flavonoid biosynthesis.aurones.aureusidin synthase	pb.2007.303	aureusidin synthase (original description: none)	T
9.2.2.8	Secondary metabolism.phenolics.flavonoid biosynthesis.isoflavonoids
9.2.2.8.1	Secondary metabolism.phenolics.flavonoid biosynthesis.isoflavonoids.isoflavone synthase
9.2.2.8.2	Secondary metabolism.phenolics.flavonoid biosynthesis.isoflavonoids.2-hydroxyisoflavanone dehydratase
9.2.2.8.3	Secondary metabolism.phenolics.flavonoid biosynthesis.isoflavonoids.isoflavone 2 -hydroxylase
9.2.2.8.4	Secondary metabolism.phenolics.flavonoid biosynthesis.isoflavonoids.isoflavone-7-O-methyltransferase
9.2.2.8.5	Secondary metabolism.phenolics.flavonoid biosynthesis.isoflavonoids.isoflavone reductase
9.2.2.9	Secondary metabolism.phenolics.flavonoid biosynthesis.anthocyanidins
9.2.2.9.1	Secondary metabolism.phenolics.flavonoid biosynthesis.anthocyanidins.dihydroflavonol 4-reductase	pb.30709.1	dihydroflavonol 4-reductase (original description: none)	T
9.2.2.9.2	Secondary metabolism.phenolics.flavonoid biosynthesis.anthocyanidins.anthocyanidin synthase	pb.5242.19	anthocyanidin synthase (original description: none)	T
9.2.2.9.3	Secondary metabolism.phenolics.flavonoid biosynthesis.anthocyanidins.anthocyanidin reductase	pb.39779.2	anthocyanidin reductase (original description: none)	T
9.2.2.9.4	Secondary metabolism.phenolics.flavonoid biosynthesis.anthocyanidins.leucoanthocyanidin reductase	pb.39419.1	leucoanthocyanidin reductase (original description: none)	T
9.2.2.9.4	Secondary metabolism.phenolics.flavonoid biosynthesis.anthocyanidins.leucoanthocyanidin reductase	pb.5888.7	leucoanthocyanidin reductase (original description: none)	T
9.2.2.9.5	Secondary metabolism.phenolics.flavonoid biosynthesis.anthocyanidins.anthocyanin 5-aromatic acyltransferase
9.3	Secondary metabolism.alkaloids
9.3.1	Secondary metabolism.alkaloids.indole alkaloid biosynthesis
9.3.1.1	Secondary metabolism.alkaloids.indole alkaloid biosynthesis.aromatic L-amino acid decarboxylase	pb.32774.2	aromatic L-amino acid decarboxylase (original description: none)	T
9.3.1.1	Secondary metabolism.alkaloids.indole alkaloid biosynthesis.aromatic L-amino acid decarboxylase	pb.34680.3	aromatic L-amino acid decarboxylase (original description: none)	T
9.3.1.1	Secondary metabolism.alkaloids.indole alkaloid biosynthesis.aromatic L-amino acid decarboxylase	pb.17695.1	aromatic L-amino acid decarboxylase (original description: none)	T
9.4	Secondary metabolism.betaines
9.4.1	Secondary metabolism.betaines.glycinebetaine biosynthesis
9.4.1.1	Secondary metabolism.betaines.glycinebetaine biosynthesis.choline monooxygenase
9.4.1.2	Secondary metabolism.betaines.glycinebetaine biosynthesis.betaine-aldehyde dehydrogenase	pb.35732.1	betaine-aldehyde dehydrogenase (original description: none)	T
9.5	Secondary metabolism.glucosinolates
9.5.1	Secondary metabolism.glucosinolates.glucosinolate biosynthesis
9.5.1.1	Secondary metabolism.glucosinolates.glucosinolate biosynthesis.methionine analog aminotransferase (MAAT)
9.5.1.2	Secondary metabolism.glucosinolates.glucosinolate biosynthesis.methylthioalkylmalate synthase
9.5.1.3	Secondary metabolism.glucosinolates.glucosinolate biosynthesis.methylthioalkylmalate isomerase
9.5.1.3.1	Secondary metabolism.glucosinolates.glucosinolate biosynthesis.methylthioalkylmalate isomerase.large subunit
9.5.1.3.2	Secondary metabolism.glucosinolates.glucosinolate biosynthesis.methylthioalkylmalate isomerase.small subunit
9.5.1.4	Secondary metabolism.glucosinolates.glucosinolate biosynthesis.methylthioalkylmalate dehydrogenase
9.5.1.5	Secondary metabolism.glucosinolates.glucosinolate biosynthesis.aliphatic core structure
9.5.1.5.1	Secondary metabolism.glucosinolates.glucosinolate biosynthesis.aliphatic core structure.oligohomomethionine N-hydroxylase
9.5.1.5.2	Secondary metabolism.glucosinolates.glucosinolate biosynthesis.aliphatic core structure.aldoxime oxidase
9.5.1.5.3	Secondary metabolism.glucosinolates.glucosinolate biosynthesis.aliphatic core structure.glutathione S-transferase
9.5.1.5.4	Secondary metabolism.glucosinolates.glucosinolate biosynthesis.aliphatic core structure.S-glycosyl transferase
9.5.1.6	Secondary metabolism.glucosinolates.glucosinolate biosynthesis.benzenic and indolic core structure
9.5.1.6.1	Secondary metabolism.glucosinolates.glucosinolate biosynthesis.benzenic and indolic core structure.phenylalanine N-monooxygenase
9.5.1.6.2	Secondary metabolism.glucosinolates.glucosinolate biosynthesis.benzenic and indolic core structure.tryptophan N-monooxygenase
9.5.1.6.3	Secondary metabolism.glucosinolates.glucosinolate biosynthesis.benzenic and indolic core structure.aldoxime oxidase
9.5.1.6.4	Secondary metabolism.glucosinolates.glucosinolate biosynthesis.benzenic and indolic core structure.glutathione S-transferase
9.5.1.6.5	Secondary metabolism.glucosinolates.glucosinolate biosynthesis.benzenic and indolic core structure.S-glycosyl transferase
9.5.1.7	Secondary metabolism.glucosinolates.glucosinolate biosynthesis.gamma-glutamyl peptidase	pb.40354.2	gamma-glutamyl peptidase (original description: none)	T
9.5.1.8	Secondary metabolism.glucosinolates.glucosinolate biosynthesis.S-alkyl-thiohydroximate lyase
9.5.1.9	Secondary metabolism.glucosinolates.glucosinolate biosynthesis.sulfotransferase
9.5.1.10	Secondary metabolism.glucosinolates.glucosinolate biosynthesis.secondary modifications
9.5.1.10.1	Secondary metabolism.glucosinolates.glucosinolate biosynthesis.secondary modifications.flavin-containing monooxygenase
9.5.1.10.2	Secondary metabolism.glucosinolates.glucosinolate biosynthesis.secondary modifications.glucosinolate 2-oxoglutarate-dependent dioxygenase (AOP)
9.5.1.10.3	Secondary metabolism.glucosinolates.glucosinolate biosynthesis.secondary modifications.but-3-enyl hydroxylase
9.5.1.10.4	Secondary metabolism.glucosinolates.glucosinolate biosynthesis.secondary modifications.cytochrome P450 monooxygenase
9.5.2	Secondary metabolism.glucosinolates.glucosinolate degradation
9.5.2.1	Secondary metabolism.glucosinolates.glucosinolate degradation.myrosinase
9.5.2.2	Secondary metabolism.glucosinolates.glucosinolate degradation.nitrilespecifier protein
9.5.2.3	Secondary metabolism.glucosinolates.glucosinolate degradation.epithiospecifier protein (ESP)
9.5.2.4	Secondary metabolism.glucosinolates.glucosinolate degradation.epithiospecifier modifier protein (ESM)
9.5.2.5	Secondary metabolism.glucosinolates.glucosinolate degradation.nitrilase
10	Redox homeostasis
10.1	Redox homeostasis.reactive oxygen generation
10.1.1	Redox homeostasis.reactive oxygen generation.NADPH-oxidase (Rboh)	pb.17601.11	NADPH-oxidase (Rboh) (original description: none)	T
10.1.2	Redox homeostasis.reactive oxygen generation.xanthine dehydrogenase	pb.518.1	xanthine dehydrogenase (original description: none)	T
10.2	Redox homeostasis.enzymatic reactive oxygen species scavengers
10.2.1	Redox homeostasis.enzymatic reactive oxygen species scavengers.catalase	pb.25718.1	catalase (original description: none)	T
10.2.1	Redox homeostasis.enzymatic reactive oxygen species scavengers.catalase	pb.6458.4	catalase (original description: none)	T
10.2.1	Redox homeostasis.enzymatic reactive oxygen species scavengers.catalase	pb.8515.2	catalase (original description: none)	T
10.2.1	Redox homeostasis.enzymatic reactive oxygen species scavengers.catalase	pb.8288.1	catalase (original description: none)	T
10.2.1	Redox homeostasis.enzymatic reactive oxygen species scavengers.catalase	pb.8712.1	catalase (original description: none)	T
10.2.1	Redox homeostasis.enzymatic reactive oxygen species scavengers.catalase	pb.6154.5	catalase (original description: none)	T
10.2.2	Redox homeostasis.enzymatic reactive oxygen species scavengers.superoxide dismutase activities
10.2.2.1	Redox homeostasis.enzymatic reactive oxygen species scavengers.superoxide dismutase activities.iron superoxide dismutase
10.2.2.2	Redox homeostasis.enzymatic reactive oxygen species scavengers.superoxide dismutase activities.manganese superoxide dismutase	pb.40256.2	manganese superoxide dismutase (original description: none)	T
10.2.2.3	Redox homeostasis.enzymatic reactive oxygen species scavengers.superoxide dismutase activities.copper/zinc superoxide dismutase
10.3	Redox homeostasis.low-molecular-weight scavengers
10.3.1	Redox homeostasis.low-molecular-weight scavengers.ascorbate biosynthesis
10.3.1.1	Redox homeostasis.low-molecular-weight scavengers.ascorbate biosynthesis.phosphomannose isomerase (PMI)	pb.35576.3	phosphomannose isomerase (PMI) (original description: none)	T
10.3.1.1	Redox homeostasis.low-molecular-weight scavengers.ascorbate biosynthesis.phosphomannose isomerase (PMI)	pb.27512.1	phosphomannose isomerase (PMI) (original description: none)	T
10.3.1.2	Redox homeostasis.low-molecular-weight scavengers.ascorbate biosynthesis.phosphomannomutase (PMM)
10.3.1.3	Redox homeostasis.low-molecular-weight scavengers.ascorbate biosynthesis.GDP-D-mannose pyrophosphorylase (VTC1)
10.3.1.4	Redox homeostasis.low-molecular-weight scavengers.ascorbate biosynthesis.GDP-D-mannose-epimerase (GME)	pb.38589.1	GDP-D-mannose-epimerase (GME) (original description: none)	T
10.3.1.4	Redox homeostasis.low-molecular-weight scavengers.ascorbate biosynthesis.GDP-D-mannose-epimerase (GME)	pb.4063.32	GDP-D-mannose-epimerase (GME) (original description: none)	T
10.3.1.5	Redox homeostasis.low-molecular-weight scavengers.ascorbate biosynthesis.GDP-L-galactose phosphorylase (VTC2/5)	pb.22675.1	GDP-L-galactose phosphorylase (VTC2/5) (original description: none)	T
10.3.1.5	Redox homeostasis.low-molecular-weight scavengers.ascorbate biosynthesis.GDP-L-galactose phosphorylase (VTC2/5)	pb.17431.5	GDP-L-galactose phosphorylase (VTC2/5) (original description: none)	T
10.3.1.5	Redox homeostasis.low-molecular-weight scavengers.ascorbate biosynthesis.GDP-L-galactose phosphorylase (VTC2/5)	pb.5459.25	GDP-L-galactose phosphorylase (VTC2/5) (original description: none)	T
10.3.1.6	Redox homeostasis.low-molecular-weight scavengers.ascorbate biosynthesis.L-galactose-1-phosphate phosphatase (VTC4)
10.3.1.7	Redox homeostasis.low-molecular-weight scavengers.ascorbate biosynthesis.L-galactose dehydrogenase
10.3.1.8	Redox homeostasis.low-molecular-weight scavengers.ascorbate biosynthesis.L-galactono-1,4-lactone dehydrogenase (GLDH)
10.3.2	Redox homeostasis.low-molecular-weight scavengers.tocopherol biosynthesis
10.3.2.1	Redox homeostasis.low-molecular-weight scavengers.tocopherol biosynthesis.tyrosine aminotransferase	pb.14709.2	tyrosine aminotransferase (original description: none)	T
10.3.2.2	Redox homeostasis.low-molecular-weight scavengers.tocopherol biosynthesis.4-hydroxyphenylpyruvate dioxygenase (HPPD)
10.3.2.3	Redox homeostasis.low-molecular-weight scavengers.tocopherol biosynthesis.homogentisate phytyltransferase (VTE2/HPT)
10.3.2.4	Redox homeostasis.low-molecular-weight scavengers.tocopherol biosynthesis.MPBQ-methyltransferase (VTE3)	pb.38015.6	MPBQ-methyltransferase (VTE3) (original description: none)	T
10.3.2.4	Redox homeostasis.low-molecular-weight scavengers.tocopherol biosynthesis.MPBQ-methyltransferase (VTE3)	pb.36438.3	MPBQ-methyltransferase (VTE3) (original description: none)	T
10.3.2.4	Redox homeostasis.low-molecular-weight scavengers.tocopherol biosynthesis.MPBQ-methyltransferase (VTE3)	pb.24051.3	MPBQ-methyltransferase (VTE3) (original description: none)	T
10.3.2.5	Redox homeostasis.low-molecular-weight scavengers.tocopherol biosynthesis.tocopherol cyclase (VTE1/TC)	pb.21989.1	tocopherol cyclase (VTE1/TC) (original description: none)	T
10.3.2.6	Redox homeostasis.low-molecular-weight scavengers.tocopherol biosynthesis.gamma-tocopherol methyltransferase (VTE4/TMT)
10.3.2.7	Redox homeostasis.low-molecular-weight scavengers.tocopherol biosynthesis.phytol kinase (VTE5)
10.3.2.8	Redox homeostasis.low-molecular-weight scavengers.tocopherol biosynthesis.phytyl-phosphate kinase (VTE6)
10.3.3	Redox homeostasis.low-molecular-weight scavengers.glutathione metabolism
10.3.3.1	Redox homeostasis.low-molecular-weight scavengers.glutathione metabolism.glutathione biosynthesis
10.3.3.1.1	Redox homeostasis.low-molecular-weight scavengers.glutathione metabolism.glutathione biosynthesis.gamma-glutamyl:cysteine ligase	pb.35106.1	gamma-glutamyl:cysteine ligase (original description: none)	T
10.3.3.1.2	Redox homeostasis.low-molecular-weight scavengers.glutathione metabolism.glutathione biosynthesis.glutathione synthetase (GS)	pb.31799.2	glutathione synthetase (GS) (original description: none)	T
10.3.3.1.2	Redox homeostasis.low-molecular-weight scavengers.glutathione metabolism.glutathione biosynthesis.glutathione synthetase (GS)	pb.33275.1	glutathione synthetase (GS) (original description: none)	T
10.3.3.1.2	Redox homeostasis.low-molecular-weight scavengers.glutathione metabolism.glutathione biosynthesis.glutathione synthetase (GS)	pb.27013.1	glutathione synthetase (GS) (original description: none)	T
10.3.3.2	Redox homeostasis.low-molecular-weight scavengers.glutathione metabolism.glutathione degradation
10.3.3.2.1	Redox homeostasis.low-molecular-weight scavengers.glutathione metabolism.glutathione degradation.gamma-glutamyl cyclotransferase
10.3.3.2.2	Redox homeostasis.low-molecular-weight scavengers.glutathione metabolism.glutathione degradation.oxoprolinase
10.3.3.2.3	Redox homeostasis.low-molecular-weight scavengers.glutathione metabolism.glutathione degradation.deaminated-glutathione amidase
10.4	Redox homeostasis.hydrogen peroxide removal
10.4.1	Redox homeostasis.hydrogen peroxide removal.ascorbate-glutathione cycle
10.4.1.1	Redox homeostasis.hydrogen peroxide removal.ascorbate-glutathione cycle.ascorbate peroxidase (APX)	pb.32072.1	ascorbate peroxidase (APX) (original description: none)	T
10.4.1.1	Redox homeostasis.hydrogen peroxide removal.ascorbate-glutathione cycle.ascorbate peroxidase (APX)	pb.35243.1	ascorbate peroxidase (APX) (original description: none)	T
10.4.1.1	Redox homeostasis.hydrogen peroxide removal.ascorbate-glutathione cycle.ascorbate peroxidase (APX)	pb.21624.2	ascorbate peroxidase (APX) (original description: none)	T
10.4.1.2	Redox homeostasis.hydrogen peroxide removal.ascorbate-glutathione cycle.monodehydroascorbate reductase (MDAR)	pb.34761.3	monodehydroascorbate reductase (MDAR) (original description: none)	T
10.4.1.3	Redox homeostasis.hydrogen peroxide removal.ascorbate-glutathione cycle.dehydroascorbate reductase (DHAR)	pb.42073.2	dehydroascorbate reductase (DHAR) (original description: none)	T
10.4.1.3	Redox homeostasis.hydrogen peroxide removal.ascorbate-glutathione cycle.dehydroascorbate reductase (DHAR)	pb.37337.1	dehydroascorbate reductase (DHAR) (original description: none)	T
10.4.1.3	Redox homeostasis.hydrogen peroxide removal.ascorbate-glutathione cycle.dehydroascorbate reductase (DHAR)	pb.29287.1	dehydroascorbate reductase (DHAR) (original description: none)	T
10.4.1.4	Redox homeostasis.hydrogen peroxide removal.ascorbate-glutathione cycle.glutathione reductase (GR)
10.4.2	Redox homeostasis.hydrogen peroxide removal.glutathione peroxidase
10.4.3	Redox homeostasis.hydrogen peroxide removal.peroxiredoxin activities
10.4.3.1	Redox homeostasis.hydrogen peroxide removal.peroxiredoxin activities.1-Cys peroxiredoxin (1-CysPrx)
10.4.3.2	Redox homeostasis.hydrogen peroxide removal.peroxiredoxin activities.type-2 peroxiredoxin (PrxII)
10.5	Redox homeostasis.chloroplast redox homeostasis
10.5.1	Redox homeostasis.chloroplast redox homeostasis.ferredoxin-dependent thioredoxin reductase (FTR) complex
10.5.1.1	Redox homeostasis.chloroplast redox homeostasis.ferredoxin-dependent thioredoxin reductase (FTR) complex.subunit alpha
10.5.1.2	Redox homeostasis.chloroplast redox homeostasis.ferredoxin-dependent thioredoxin reductase (FTR) complex.subunit beta	pb.44854.2	subunit beta of ferredoxin-dependent thioredoxin reductase (FTR) complex (original description: none)	T
10.5.2	Redox homeostasis.chloroplast redox homeostasis.NADPH-dependent thioredoxin reductase
10.5.3	Redox homeostasis.chloroplast redox homeostasis.2-Cys peroxiredoxin activities
10.5.3.1	Redox homeostasis.chloroplast redox homeostasis.2-Cys peroxiredoxin activities.typical 2-Cys peroxiredoxin (2-CysPrx)
10.5.3.2	Redox homeostasis.chloroplast redox homeostasis.2-Cys peroxiredoxin activities.atypical 2-Cys peroxiredoxin (PrxQ)
10.5.4	Redox homeostasis.chloroplast redox homeostasis.F-type thioredoxin
10.5.5	Redox homeostasis.chloroplast redox homeostasis.M-type thioredoxin
10.5.6	Redox homeostasis.chloroplast redox homeostasis.X-type thioredoxin
10.5.7	Redox homeostasis.chloroplast redox homeostasis.atypical thioredoxin (ACHT)	pb.21668.15	atypical thioredoxin (ACHT) (original description: none)	T
10.5.8	Redox homeostasis.chloroplast redox homeostasis.Y-type thioredoxin
10.5.9	Redox homeostasis.chloroplast redox homeostasis.Z-type thioredoxin
10.6	Redox homeostasis.cytosol/mitochondrion/nucleus redox homeostasis
10.6.1	Redox homeostasis.cytosol/mitochondrion/nucleus redox homeostasis.H-type thioredoxin	pb.42399.1	H-type thioredoxin (original description: none)	T
10.6.1	Redox homeostasis.cytosol/mitochondrion/nucleus redox homeostasis.H-type thioredoxin	pb.42188.3	H-type thioredoxin (original description: none)	T
10.6.2	Redox homeostasis.cytosol/mitochondrion/nucleus redox homeostasis.O-type thioredoxin
10.6.3	Redox homeostasis.cytosol/mitochondrion/nucleus redox homeostasis.nucleoredoxin	pb.30587.1	nucleoredoxin (original description: none)	T
10.6.3	Redox homeostasis.cytosol/mitochondrion/nucleus redox homeostasis.nucleoredoxin	pb.38227.2	nucleoredoxin (original description: none)	T
[truncated: 8,897 more rows]

## Sheet: Fruit_annotation
BINCODE	BINNAME	IDENTIFIER	DESCRIPTION	TYPE
1	Photosynthesis
1.1	Photosynthesis.photophosphorylation
1.1.1	Photosynthesis.photophosphorylation.photosystem II
1.1.1.1	Photosynthesis.photophosphorylation.photosystem II.LHC-II complex
1.1.1.1.1	Photosynthesis.photophosphorylation.photosystem II.LHC-II complex.component LHCb1/2/3	pb.41834.7	component LHCb1/2/3 of LHC-II complex (original description: none)	T
1.1.1.1.1	Photosynthesis.photophosphorylation.photosystem II.LHC-II complex.component LHCb1/2/3	pb.24983.10	component LHCb1/2/3 of LHC-II complex (original description: none)	T
1.1.1.1.1	Photosynthesis.photophosphorylation.photosystem II.LHC-II complex.component LHCb1/2/3	pb.2034.62	component LHCb1/2/3 of LHC-II complex (original description: none)	T
1.1.1.1.2	Photosynthesis.photophosphorylation.photosystem II.LHC-II complex.component LHCb4
1.1.1.1.3	Photosynthesis.photophosphorylation.photosystem II.LHC-II complex.component LHCb5	pb.39927.1	component LHCb5 of LHC-II complex (original description: none)	T
1.1.1.1.4	Photosynthesis.photophosphorylation.photosystem II.LHC-II complex.component LHCb6	pb.34622.9	component LHCb6 of LHC-II complex (original description: none)	T
1.1.1.1.5	Photosynthesis.photophosphorylation.photosystem II.LHC-II complex.component LHCq
1.1.1.2	Photosynthesis.photophosphorylation.photosystem II.PS-II complex
1.1.1.2.1	Photosynthesis.photophosphorylation.photosystem II.PS-II complex.reaction center complex
1.1.1.2.1.1	Photosynthesis.photophosphorylation.photosystem II.PS-II complex.reaction center complex.component D1/PsbA
1.1.1.2.1.2	Photosynthesis.photophosphorylation.photosystem II.PS-II complex.reaction center complex.component D2/PsbD
1.1.1.2.1.3	Photosynthesis.photophosphorylation.photosystem II.PS-II complex.reaction center complex.component CP47/PsbB
1.1.1.2.1.4	Photosynthesis.photophosphorylation.photosystem II.PS-II complex.reaction center complex.component CP43/PsbC
1.1.1.2.1.5	Photosynthesis.photophosphorylation.photosystem II.PS-II complex.reaction center complex.cytochrome b559 heterodimer
1.1.1.2.1.5.1	Photosynthesis.photophosphorylation.photosystem II.PS-II complex.reaction center complex.cytochrome b559 heterodimer.component alpha/PsbE
1.1.1.2.1.5.2	Photosynthesis.photophosphorylation.photosystem II.PS-II complex.reaction center complex.cytochrome b559 heterodimer.component beta/PsbF
1.1.1.2.1.6	Photosynthesis.photophosphorylation.photosystem II.PS-II complex.reaction center complex.component PsbI
1.1.1.2.2	Photosynthesis.photophosphorylation.photosystem II.PS-II complex.oxygen-evolving center (OEC) extrinsic proteins
1.1.1.2.2.1	Photosynthesis.photophosphorylation.photosystem II.PS-II complex.oxygen-evolving center (OEC) extrinsic proteins.component OEC33/PsbO	pb.36800.1	component PsbO/OEC33 of PS-II oxygen-evolving center (original description: none)	T
1.1.1.2.2.1	Photosynthesis.photophosphorylation.photosystem II.PS-II complex.oxygen-evolving center (OEC) extrinsic proteins.component OEC33/PsbO	pb.29201.1	component PsbO/OEC33 of PS-II oxygen-evolving center (original description: none)	T
1.1.1.2.2.1	Photosynthesis.photophosphorylation.photosystem II.PS-II complex.oxygen-evolving center (OEC) extrinsic proteins.component OEC33/PsbO	pb.21728.73	component PsbO/OEC33 of PS-II oxygen-evolving center (original description: none)	T
1.1.1.2.2.2	Photosynthesis.photophosphorylation.photosystem II.PS-II complex.oxygen-evolving center (OEC) extrinsic proteins.Viridiplantae-specific components
1.1.1.2.2.2.1	Photosynthesis.photophosphorylation.photosystem II.PS-II complex.oxygen-evolving center (OEC) extrinsic proteins.Viridiplantae-specific components.component OEC23/PsbP	pb.41353.1	component PsbP of PS-II oxygen-evolving center (original description: none)	T
1.1.1.2.2.2.2	Photosynthesis.photophosphorylation.photosystem II.PS-II complex.oxygen-evolving center (OEC) extrinsic proteins.Viridiplantae-specific components.component OEC16/PsbQ	pb.18844.13	component PsbQ of PS-II oxygen-evolving center (original description: none)	T
1.1.1.2.2.3	Photosynthesis.photophosphorylation.photosystem II.PS-II complex.oxygen-evolving center (OEC) extrinsic proteins.Rhodophyta-specific components
1.1.1.2.2.3.1	Photosynthesis.photophosphorylation.photosystem II.PS-II complex.oxygen-evolving center (OEC) extrinsic proteins.Rhodophyta-specific components.component PsbU
1.1.1.2.2.3.2	Photosynthesis.photophosphorylation.photosystem II.PS-II complex.oxygen-evolving center (OEC) extrinsic proteins.Rhodophyta-specific components.component PsbV
1.1.1.2.2.3.3	Photosynthesis.photophosphorylation.photosystem II.PS-II complex.oxygen-evolving center (OEC) extrinsic proteins.Rhodophyta-specific components.component PsbQ*
1.1.1.2.3	Photosynthesis.photophosphorylation.photosystem II.PS-II complex.component PsbH
1.1.1.2.4	Photosynthesis.photophosphorylation.photosystem II.PS-II complex.component PsbJ
1.1.1.2.5	Photosynthesis.photophosphorylation.photosystem II.PS-II complex.component PsbK
1.1.1.2.6	Photosynthesis.photophosphorylation.photosystem II.PS-II complex.component PsbL
1.1.1.2.7	Photosynthesis.photophosphorylation.photosystem II.PS-II complex.component PsbM
1.1.1.2.8	Photosynthesis.photophosphorylation.photosystem II.PS-II complex.component PsbN
1.1.1.2.9	Photosynthesis.photophosphorylation.photosystem II.PS-II complex.component PsbR	pb.25409.1	component PsbR of PS-II complex (original description: none)	T
1.1.1.2.10	Photosynthesis.photophosphorylation.photosystem II.PS-II complex.component PsbTc
1.1.1.2.11	Photosynthesis.photophosphorylation.photosystem II.PS-II complex.component PsbTn	pb.46197.1	component PsbTn of PS-II complex (original description: none)	T
1.1.1.2.12	Photosynthesis.photophosphorylation.photosystem II.PS-II complex.component PsbW
1.1.1.2.13	Photosynthesis.photophosphorylation.photosystem II.PS-II complex.component PsbX	pb.43949.1	component PsbX of PS-II complex (original description: none)	T
1.1.1.2.14	Photosynthesis.photophosphorylation.photosystem II.PS-II complex.component PsbY	pb.43358.3	component PsbY of PS-II complex (original description: none)	T
1.1.1.2.15	Photosynthesis.photophosphorylation.photosystem II.PS-II complex.component PsbZ
1.1.1.3	Photosynthesis.photophosphorylation.photosystem II.assembly and maintenance
1.1.1.3.1	Photosynthesis.photophosphorylation.photosystem II.assembly and maintenance.assembly factor (LPA1)	pb.37661.1	LPA1 protein involved in PS-II assembly (original description: none)	T
1.1.1.3.2	Photosynthesis.photophosphorylation.photosystem II.assembly and maintenance.assembly factor (LPA2)
1.1.1.3.3	Photosynthesis.photophosphorylation.photosystem II.assembly and maintenance.assembly factor (LPA3)	pb.34027.1	LPA3 protein involved in PS-II assembly (original description: none)	T
1.1.1.3.4	Photosynthesis.photophosphorylation.photosystem II.assembly and maintenance.assembly factor (HCF106)
1.1.1.3.5	Photosynthesis.photophosphorylation.photosystem II.assembly and maintenance.assembly factor (HCF136)	pb.24983.10	HCF136 protein involved in PS-II assembly (original description: none)	T
1.1.1.3.6	Photosynthesis.photophosphorylation.photosystem II.assembly and maintenance.assembly factor (HCF243)
1.1.1.3.7	Photosynthesis.photophosphorylation.photosystem II.assembly and maintenance.HCF244-OHP assembly factor complex
1.1.1.3.7.1	Photosynthesis.photophosphorylation.photosystem II.assembly and maintenance.HCF244-OHP assembly factor complex.component HCF244	pb.37214.2	HCF244 protein involved in PS-II assembly (original description: none)	T
1.1.1.3.7.1	Photosynthesis.photophosphorylation.photosystem II.assembly and maintenance.HCF244-OHP assembly factor complex.component HCF244	pb.26799.2	HCF244 protein involved in PS-II assembly (original description: none)	T
1.1.1.3.7.2	Photosynthesis.photophosphorylation.photosystem II.assembly and maintenance.HCF244-OHP assembly factor complex.component OHP1
1.1.1.3.7.3	Photosynthesis.photophosphorylation.photosystem II.assembly and maintenance.HCF244-OHP assembly factor complex.component OHP2
1.1.1.3.8	Photosynthesis.photophosphorylation.photosystem II.assembly and maintenance.regulatory protein (Psb27)	pb.42789.1	Psb27 protein involved in PS-II assembly (original description: none)	T
1.1.1.3.9	Photosynthesis.photophosphorylation.photosystem II.assembly and maintenance.regulatory protein (Psb28)	pb.9521.3	Psb28 protein involved in PS-II assembly (original description: none)	T
1.1.1.3.10	Photosynthesis.photophosphorylation.photosystem II.assembly and maintenance.assembly factor (Psb29)	pb.39925.3	Psb29 protein involved in PS-II assembly (original description: none)	T
1.1.1.3.10	Photosynthesis.photophosphorylation.photosystem II.assembly and maintenance.assembly factor (Psb29)	pb.31996.1	Psb29 protein involved in PS-II assembly (original description: none)	T
1.1.1.3.11	Photosynthesis.photophosphorylation.photosystem II.assembly and maintenance.assembly factor (Psb30)
1.1.1.3.12	Photosynthesis.photophosphorylation.photosystem II.assembly and maintenance.assembly factor (Psb32)
1.1.1.3.13	Photosynthesis.photophosphorylation.photosystem II.assembly and maintenance.stabilizing factor (Psb33)	pb.41319.4	Psb33 protein involved in PS-II assembly (original description: none)	T
1.1.1.3.14	Photosynthesis.photophosphorylation.photosystem II.assembly and maintenance.assembly factor (PAM68)	pb.43450.1	PAM68 protein involved in PS-II assembly (original description: none)	T
1.1.1.3.15	Photosynthesis.photophosphorylation.photosystem II.assembly and maintenance.assembly factor (RBD1)
1.1.1.3.16	Photosynthesis.photophosphorylation.photosystem II.assembly and maintenance.assembly factor (MET1)	pb.38500.1	MET1 protein involved in PS-II assembly (original description: none)	T
1.1.1.3.17	Photosynthesis.photophosphorylation.photosystem II.assembly and maintenance.assembly factor (PPL1)	pb.7288.6	PPL1 protein involved in PS-II assembly (original description: none)	T
1.1.1.3.18	Photosynthesis.photophosphorylation.photosystem II.assembly and maintenance.assembly factor (SCO2)
1.1.1.3.19	Photosynthesis.photophosphorylation.photosystem II.assembly and maintenance.assembly factor (TerC)
1.1.1.3.20	Photosynthesis.photophosphorylation.photosystem II.assembly and maintenance.assembly factor (CYP38)	pb.35343.2	CYP38 protein involved in PS-II assembly (original description: none)	T
1.1.1.3.20	Photosynthesis.photophosphorylation.photosystem II.assembly and maintenance.assembly factor (CYP38)	pb.32727.3	CYP38 protein involved in PS-II assembly (original description: none)	T
1.1.1.3.21	Photosynthesis.photophosphorylation.photosystem II.assembly and maintenance.assembly factor (LQY1)
1.1.1.3.22	Photosynthesis.photophosphorylation.photosystem II.assembly and maintenance.assembly factor (HHL1)
1.1.1.3.23	Photosynthesis.photophosphorylation.photosystem II.assembly and maintenance.assembly factor (LTO1)
1.1.1.3.24	Photosynthesis.photophosphorylation.photosystem II.assembly and maintenance.psbA-translation activator (HCF173)	pb.24888.1	HCF173 protein involved in PS-II assembly (original description: none)	T
1.1.1.3.24	Photosynthesis.photophosphorylation.photosystem II.assembly and maintenance.psbA-translation activator (HCF173)	pb.8784.7	HCF173 protein involved in PS-II assembly (original description: none)	T
1.1.1.3.25	Photosynthesis.photophosphorylation.photosystem II.assembly and maintenance.psbJ/psbN-translation activator (LPE1)
1.1.1.4	Photosynthesis.photophosphorylation.photosystem II.photosynthetic acclimation
1.1.1.4.1	Photosynthesis.photophosphorylation.photosystem II.photosynthetic acclimation.regulator phosphorylation
1.1.1.4.1.1	Photosynthesis.photophosphorylation.photosystem II.photosynthetic acclimation.regulator phosphorylation.protein kinase (STN7)	pb.30074.5	photosynthetic acclimation STN7 kinase (original description: none)	T
1.1.1.4.1.2	Photosynthesis.photophosphorylation.photosystem II.photosynthetic acclimation.regulator phosphorylation.protein kinase (STN8)
1.1.1.4.1.3	Photosynthesis.photophosphorylation.photosystem II.photosynthetic acclimation.regulator phosphorylation.phosphatase (PPH1/TAP38)	pb.23236.6	photosynthetic acclimation PPH1/TAP38 phosphatase (original description: none)	T
1.1.1.4.1.4	Photosynthesis.photophosphorylation.photosystem II.photosynthetic acclimation.regulator phosphorylation.phosphatase (PBCP)	pb.40704.2	photosynthetic acclimation PBCP phosphatase (original description: none)	T
1.1.1.4.2	Photosynthesis.photophosphorylation.photosystem II.photosynthetic acclimation.regulator acetylation
1.1.1.4.2.1	Photosynthesis.photophosphorylation.photosystem II.photosynthetic acclimation.regulator acetylation.lysine acetyltransferase (NSI)
1.1.1.4.3	Photosynthesis.photophosphorylation.photosystem II.photosynthetic acclimation.acclimation factor (MPH2)
1.1.1.4.4	Photosynthesis.photophosphorylation.photosystem II.photosynthetic acclimation.acclimation factor (APE)
1.1.1.5	Photosynthesis.photophosphorylation.photosystem II.photoprotection
1.1.1.5.1	Photosynthesis.photophosphorylation.photosystem II.photoprotection.non-photochemical quenching (NPQ)
1.1.1.5.1.1	Photosynthesis.photophosphorylation.photosystem II.photoprotection.non-photochemical quenching (NPQ).LhcSR-dependent machinery
1.1.1.5.1.1.1	Photosynthesis.photophosphorylation.photosystem II.photoprotection.non-photochemical quenching (NPQ).LhcSR-dependent machinery.light stress-responsive protein (LhcSR)
1.1.1.5.1.2	Photosynthesis.photophosphorylation.photosystem II.photoprotection.non-photochemical quenching (NPQ).PsbS-dependent machinery
1.1.1.5.1.2.1	Photosynthesis.photophosphorylation.photosystem II.photoprotection.non-photochemical quenching (NPQ).PsbS-dependent machinery.regulatory protein (PsbS)	pb.38805.1	non-photochemical quenching PsbS protein (original description: none)	T
1.1.1.5.1.2.1	Photosynthesis.photophosphorylation.photosystem II.photoprotection.non-photochemical quenching (NPQ).PsbS-dependent machinery.regulatory protein (PsbS)	pb.41807.6	non-photochemical quenching PsbS protein (original description: none)	T
1.1.1.5.1.3	Photosynthesis.photophosphorylation.photosystem II.photoprotection.non-photochemical quenching (NPQ).xanthophyll cycle
1.1.1.5.1.3.1	Photosynthesis.photophosphorylation.photosystem II.photoprotection.non-photochemical quenching (NPQ).xanthophyll cycle.violaxanthin de-epoxidase	pb.35242.4	violaxanthin de-epoxidase (original description: none)	T
1.1.1.5.1.3.2	Photosynthesis.photophosphorylation.photosystem II.photoprotection.non-photochemical quenching (NPQ).xanthophyll cycle.zeaxanthin epoxidase
1.1.1.5.1.4	Photosynthesis.photophosphorylation.photosystem II.photoprotection.non-photochemical quenching (NPQ).NPQ-regulatory protein (FLAP1)	pb.37033.3	FLAP1 non-photochemical quenching regulator protein (original description: none)	T
1.1.1.5.1.5	Photosynthesis.photophosphorylation.photosystem II.photoprotection.non-photochemical quenching (NPQ).NPQ-regulatory lipocalin (LCNP)	pb.40570.2	LCNP non-photochemical quenching regulator lipocalin (original description: none)	T
1.1.1.5.1.6	Photosynthesis.photophosphorylation.photosystem II.photoprotection.non-photochemical quenching (NPQ).NPQ-regulatory protein (SOQ1)	pb.24039.1	SOQ1 non-photochemical quenching regulator protein (original description: none)	T
1.1.1.5.1.6	Photosynthesis.photophosphorylation.photosystem II.photoprotection.non-photochemical quenching (NPQ).NPQ-regulatory protein (SOQ1)	pb.18536.1	SOQ1 non-photochemical quenching regulator protein (original description: none)	T
1.1.1.5.2	Photosynthesis.photophosphorylation.photosystem II.photoprotection.protein (MPH1)
1.1.1.6	Photosynthesis.photophosphorylation.photosystem II.LHC-related protein groups
1.1.1.6.1	Photosynthesis.photophosphorylation.photosystem II.LHC-related protein groups.two-helix LHC-related protein group
1.1.1.6.1.1	Photosynthesis.photophosphorylation.photosystem II.LHC-related protein groups.two-helix LHC-related protein group.protein (SEP1)
1.1.1.6.1.2	Photosynthesis.photophosphorylation.photosystem II.LHC-related protein groups.two-helix LHC-related protein group.protein (SEP2)
1.1.1.6.1.3	Photosynthesis.photophosphorylation.photosystem II.LHC-related protein groups.two-helix LHC-related protein group.protein (SEP3)
1.1.1.6.1.4	Photosynthesis.photophosphorylation.photosystem II.LHC-related protein groups.two-helix LHC-related protein group.protein (SEP4)
1.1.1.6.1.5	Photosynthesis.photophosphorylation.photosystem II.LHC-related protein groups.two-helix LHC-related protein group.protein (SEP5)
1.1.1.6.2	Photosynthesis.photophosphorylation.photosystem II.LHC-related protein groups.three-helix LHC-related protein group
1.1.1.6.2.1	Photosynthesis.photophosphorylation.photosystem II.LHC-related protein groups.three-helix LHC-related protein group.protein (ELIP)
1.1.2	Photosynthesis.photophosphorylation.cytochrome b6/f complex
1.1.2.1	Photosynthesis.photophosphorylation.cytochrome b6/f complex.apocytochrome f component PetA
1.1.2.2	Photosynthesis.photophosphorylation.cytochrome b6/f complex.apocytochrome b component PetB
1.1.2.3	Photosynthesis.photophosphorylation.cytochrome b6/f complex.Rieske iron-sulfur component PetC	pb.42492.1	Rieske iron-sulfur component PetC of cytochrome b6/f complex (original description: none)	T
1.1.2.3	Photosynthesis.photophosphorylation.cytochrome b6/f complex.Rieske iron-sulfur component PetC	pb.43526.4	Rieske iron-sulfur component PetC of cytochrome b6/f complex (original description: none)	T
1.1.2.4	Photosynthesis.photophosphorylation.cytochrome b6/f complex.component PetD/IV
1.1.2.5	Photosynthesis.photophosphorylation.cytochrome b6/f complex.component PetG/V
1.1.2.6	Photosynthesis.photophosphorylation.cytochrome b6/f complex.component PetL/VI
1.1.2.7	Photosynthesis.photophosphorylation.cytochrome b6/f complex.component PetM/VII
1.1.2.8	Photosynthesis.photophosphorylation.cytochrome b6/f complex.component PetN
1.1.2.9	Photosynthesis.photophosphorylation.cytochrome b6/f complex.assembly
1.1.2.9.1	Photosynthesis.photophosphorylation.cytochrome b6/f complex.assembly.CCB cytochrome b6 maturation system (system IV)
1.1.2.9.1.1	Photosynthesis.photophosphorylation.cytochrome b6/f complex.assembly.CCB cytochrome b6 maturation system (system IV).assembly factor (CCB1)
1.1.2.9.1.2	Photosynthesis.photophosphorylation.cytochrome b6/f complex.assembly.CCB cytochrome b6 maturation system (system IV).assembly factor (CCB2)
1.1.2.9.1.3	Photosynthesis.photophosphorylation.cytochrome b6/f complex.assembly.CCB cytochrome b6 maturation system (system IV).assembly factor (CCB3)
1.1.2.9.1.4	Photosynthesis.photophosphorylation.cytochrome b6/f complex.assembly.CCB cytochrome b6 maturation system (system IV).assembly factor (CCB4)
1.1.2.9.2	Photosynthesis.photophosphorylation.cytochrome b6/f complex.assembly.CCS cytochrome f/c6 maturation system (system II)
1.1.2.9.2.1	Photosynthesis.photophosphorylation.cytochrome b6/f complex.assembly.CCS cytochrome f/c6 maturation system (system II).assembly factor (CcsA)
1.1.2.9.2.2	Photosynthesis.photophosphorylation.cytochrome b6/f complex.assembly.CCS cytochrome f/c6 maturation system (system II).assembly factor (Ccs1/CcsB)
1.1.2.9.2.3	Photosynthesis.photophosphorylation.cytochrome b6/f complex.assembly.CCS cytochrome f/c6 maturation system (system II).assembly factor (Ccs5/CcdA)
1.1.2.9.3	Photosynthesis.photophosphorylation.cytochrome b6/f complex.assembly.assembly factor (HCF153)
1.1.2.9.4	Photosynthesis.photophosphorylation.cytochrome b6/f complex.assembly.assembly factor (HCF222)
1.1.2.9.5	Photosynthesis.photophosphorylation.cytochrome b6/f complex.assembly.assembly factor (HCF164)
1.1.2.9.6	Photosynthesis.photophosphorylation.cytochrome b6/f complex.assembly.assembly factor (DAC)
1.1.3	Photosynthesis.photophosphorylation.Cytb6/f to PS-I electron carriers
1.1.3.1	Photosynthesis.photophosphorylation.Cytb6/f to PS-I electron carriers.plastocyanin	pb.25241.1	plastocyanin electron carrier (original description: none)	T
1.1.3.2	Photosynthesis.photophosphorylation.Cytb6/f to PS-I electron carriers.cytochrome c6
1.1.4	Photosynthesis.photophosphorylation.photosystem I
1.1.4.1	Photosynthesis.photophosphorylation.photosystem I.LHC-I complex
1.1.4.1.1	Photosynthesis.photophosphorylation.photosystem I.LHC-I complex.component LHCa1
1.1.4.1.2	Photosynthesis.photophosphorylation.photosystem I.LHC-I complex.component LHCa2	pb.30066.1	component LHCa2 of LHC-I complex (original description: none)	T
1.1.4.1.3	Photosynthesis.photophosphorylation.photosystem I.LHC-I complex.component LHCa3
1.1.4.1.4	Photosynthesis.photophosphorylation.photosystem I.LHC-I complex.component LHCa4
1.1.4.1.5	Photosynthesis.photophosphorylation.photosystem I.LHC-I complex.component LHCa5	pb.43185.1	component LHCa5 of LHC-I complex (original description: none)	T
1.1.4.1.6	Photosynthesis.photophosphorylation.photosystem I.LHC-I complex.component LHCa6
1.1.4.2	Photosynthesis.photophosphorylation.photosystem I.PS-I complex
1.1.4.2.1	Photosynthesis.photophosphorylation.photosystem I.PS-I complex.apoprotein component PsaA
1.1.4.2.2	Photosynthesis.photophosphorylation.photosystem I.PS-I complex.apoprotein component PsaB
1.1.4.2.3	Photosynthesis.photophosphorylation.photosystem I.PS-I complex.component PsaC
1.1.4.2.4	Photosynthesis.photophosphorylation.photosystem I.PS-I complex.component PsaD
1.1.4.2.5	Photosynthesis.photophosphorylation.photosystem I.PS-I complex.component PsaE	pb.25562.1	component PsaE of PS-I complex (original description: none)	T
1.1.4.2.6	Photosynthesis.photophosphorylation.photosystem I.PS-I complex.component PsaF	pb.22557.1	component PsaF of PS-I complex (original description: none)	T
1.1.4.2.7	Photosynthesis.photophosphorylation.photosystem I.PS-I complex.component PsaG	pb.3397.9	component PsaG of PS-I complex (original description: none)	T
1.1.4.2.8	Photosynthesis.photophosphorylation.photosystem I.PS-I complex.component PsaH	pb.30596.2	component PsaH of PS-I complex (original description: none)	T
1.1.4.2.9	Photosynthesis.photophosphorylation.photosystem I.PS-I complex.component PsaI
1.1.4.2.10	Photosynthesis.photophosphorylation.photosystem I.PS-I complex.component PsaJ
1.1.4.2.11	Photosynthesis.photophosphorylation.photosystem I.PS-I complex.component PsaK
1.1.4.2.12	Photosynthesis.photophosphorylation.photosystem I.PS-I complex.component PsaL
1.1.4.2.13	Photosynthesis.photophosphorylation.photosystem I.PS-I complex.component PsaM
1.1.4.2.14	Photosynthesis.photophosphorylation.photosystem I.PS-I complex.component PsaN	pb.32992.5	component PsaN of PS-I complex (original description: none)	T
1.1.4.2.15	Photosynthesis.photophosphorylation.photosystem I.PS-I complex.component PsaO
1.1.4.3	Photosynthesis.photophosphorylation.photosystem I.assembly and maintenance
1.1.4.3.1	Photosynthesis.photophosphorylation.photosystem I.assembly and maintenance.assembly factor (HCF101)
1.1.4.3.2	Photosynthesis.photophosphorylation.photosystem I.assembly and maintenance.assembly factor (PPD1)	pb.40194.2	PPD1 protein involved in PS-I assembly (original description: none)	T
1.1.4.3.3	Photosynthesis.photophosphorylation.photosystem I.assembly and maintenance.assembly factor (YCF3)
1.1.4.3.4	Photosynthesis.photophosphorylation.photosystem I.assembly and maintenance.assembly factor (YCF4)
1.1.4.3.5	Photosynthesis.photophosphorylation.photosystem I.assembly and maintenance.assembly factor (PYG7)
1.1.4.3.6	Photosynthesis.photophosphorylation.photosystem I.assembly and maintenance.assembly factor (Y3IP1)	pb.32292.1	Y3IP1 protein involved in PS-I assembly (original description: none)	T
1.1.4.3.7	Photosynthesis.photophosphorylation.photosystem I.assembly and maintenance.assembly factor (PSA2)
1.1.4.3.8	Photosynthesis.photophosphorylation.photosystem I.assembly and maintenance.assembly factor (PSA3)	pb.42265.1	assembly factor PSA3 involved in PS-I assembly (original description: none)	T
1.1.5	Photosynthesis.photophosphorylation.linear electron flow
1.1.5.1	Photosynthesis.photophosphorylation.linear electron flow.ferredoxin electron carrier	pb.44409.28	ferredoxin electron carrier (original description: none)	T
1.1.5.2	Photosynthesis.photophosphorylation.linear electron flow.ferredoxin-NADP reductase (FNR) activity
1.1.5.2.1	Photosynthesis.photophosphorylation.linear electron flow.ferredoxin-NADP reductase (FNR) activity.ferredoxin-NADP oxidoreductase	pb.38792.1	ferredoxin-NADP oxidoreductase (original description: none)	T
1.1.5.2.2	Photosynthesis.photophosphorylation.linear electron flow.ferredoxin-NADP reductase (FNR) activity.FNR membrane-tethering
1.1.5.2.2.1	Photosynthesis.photophosphorylation.linear electron flow.ferredoxin-NADP reductase (FNR) activity.FNR membrane-tethering.FNR-recruitment protein (TROL)	pb.35385.2	TROL protein involved in ferredoxin-NADP oxidoreductase membrane-tethering (original description: none)	T
1.1.5.2.2.1	Photosynthesis.photophosphorylation.linear electron flow.ferredoxin-NADP reductase (FNR) activity.FNR membrane-tethering.FNR-recruitment protein (TROL)	pb.36938.1	TROL protein involved in ferredoxin-NADP oxidoreductase membrane-tethering (original description: none)	T
1.1.5.2.2.1	Photosynthesis.photophosphorylation.linear electron flow.ferredoxin-NADP reductase (FNR) activity.FNR membrane-tethering.FNR-recruitment protein (TROL)	pb.22324.2	TROL protein involved in ferredoxin-NADP oxidoreductase membrane-tethering (original description: none)	T
1.1.5.2.2.2	Photosynthesis.photophosphorylation.linear electron flow.ferredoxin-NADP reductase (FNR) activity.FNR membrane-tethering.FNR-interacting protein (TIC62)	pb.24473.2	TIC62 protein involved in ferredoxin-NADP oxidoreductase membrane-tethering (original description: none)	T
1.1.5.2.2.2	Photosynthesis.photophosphorylation.linear electron flow.ferredoxin-NADP reductase (FNR) activity.FNR membrane-tethering.FNR-interacting protein (TIC62)	pb.24662.2	TIC62 protein involved in ferredoxin-NADP oxidoreductase membrane-tethering (original description: none)	T
1.1.5.2.3	Photosynthesis.photophosphorylation.linear electron flow.ferredoxin-NADP reductase (FNR) activity.FNR-regulatory protein (LIR1)
1.1.6	Photosynthesis.photophosphorylation.cyclic electron flow
1.1.6.1	Photosynthesis.photophosphorylation.cyclic electron flow.PGR5/PGRL1 complex
1.1.6.1.1	Photosynthesis.photophosphorylation.cyclic electron flow.PGR5/PGRL1 complex.component PGR5-like
1.1.6.1.2	Photosynthesis.photophosphorylation.cyclic electron flow.PGR5/PGRL1 complex.component PGRL1-like	pb.38083.1	component PGRL1-like of cyclic electron flow PGR5/PGRL1 complex (original description: none)	T
1.1.7	Photosynthesis.photophosphorylation.pseudo-cyclic electron flow
1.1.7.1	Photosynthesis.photophosphorylation.pseudo-cyclic electron flow.flavodiiron protein
1.1.8	Photosynthesis.photophosphorylation.chlororespiration
1.1.8.1	Photosynthesis.photophosphorylation.chlororespiration.NADH dehydrogenase-like (NDH) complex
1.1.8.1.1	Photosynthesis.photophosphorylation.chlororespiration.NADH dehydrogenase-like (NDH) complex.membrane subcomplex M
1.1.8.1.1.1	Photosynthesis.photophosphorylation.chlororespiration.NADH dehydrogenase-like (NDH) complex.membrane subcomplex M.component NdhA
1.1.8.1.1.2	Photosynthesis.photophosphorylation.chlororespiration.NADH dehydrogenase-like (NDH) complex.membrane subcomplex M.component NdhB
1.1.8.1.1.3	Photosynthesis.photophosphorylation.chlororespiration.NADH dehydrogenase-like (NDH) complex.membrane subcomplex M.component NdhC
1.1.8.1.1.4	Photosynthesis.photophosphorylation.chlororespiration.NADH dehydrogenase-like (NDH) complex.membrane subcomplex M.component NdhD
1.1.8.1.1.5	Photosynthesis.photophosphorylation.chlororespiration.NADH dehydrogenase-like (NDH) complex.membrane subcomplex M.component NdhE
1.1.8.1.1.6	Photosynthesis.photophosphorylation.chlororespiration.NADH dehydrogenase-like (NDH) complex.membrane subcomplex M.component NdhF
1.1.8.1.1.7	Photosynthesis.photophosphorylation.chlororespiration.NADH dehydrogenase-like (NDH) complex.membrane subcomplex M.component NdhG
1.1.8.1.2	Photosynthesis.photophosphorylation.chlororespiration.NADH dehydrogenase-like (NDH) complex.subcomplex A
1.1.8.1.2.1	Photosynthesis.photophosphorylation.chlororespiration.NADH dehydrogenase-like (NDH) complex.subcomplex A.component NdhH
1.1.8.1.2.2	Photosynthesis.photophosphorylation.chlororespiration.NADH dehydrogenase-like (NDH) complex.subcomplex A.component NdhI
1.1.8.1.2.3	Photosynthesis.photophosphorylation.chlororespiration.NADH dehydrogenase-like (NDH) complex.subcomplex A.component NdhJ
1.1.8.1.2.4	Photosynthesis.photophosphorylation.chlororespiration.NADH dehydrogenase-like (NDH) complex.subcomplex A.component NdhK
1.1.8.1.2.5	Photosynthesis.photophosphorylation.chlororespiration.NADH dehydrogenase-like (NDH) complex.subcomplex A.component NdhL
1.1.8.1.2.6	Photosynthesis.photophosphorylation.chlororespiration.NADH dehydrogenase-like (NDH) complex.subcomplex A.component NdhM
1.1.8.1.2.7	Photosynthesis.photophosphorylation.chlororespiration.NADH dehydrogenase-like (NDH) complex.subcomplex A.component NdhN
1.1.8.1.2.8	Photosynthesis.photophosphorylation.chlororespiration.NADH dehydrogenase-like (NDH) complex.subcomplex A.component NdhO
1.1.8.1.3	Photosynthesis.photophosphorylation.chlororespiration.NADH dehydrogenase-like (NDH) complex.subcomplex B
1.1.8.1.3.1	Photosynthesis.photophosphorylation.chlororespiration.NADH dehydrogenase-like (NDH) complex.subcomplex B.component PnsB1/NDF1	pb.40966.1	component PnsB1/NDF1 of NDH subcomplex B (original description: none)	T
1.1.8.1.3.1	Photosynthesis.photophosphorylation.chlororespiration.NADH dehydrogenase-like (NDH) complex.subcomplex B.component PnsB1/NDF1	pb.35032.2	component PnsB1/NDF1 of NDH subcomplex B (original description: none)	T
1.1.8.1.3.1	Photosynthesis.photophosphorylation.chlororespiration.NADH dehydrogenase-like (NDH) complex.subcomplex B.component PnsB1/NDF1	pb.36570.1	component PnsB1/NDF1 of NDH subcomplex B (original description: none)	T
1.1.8.1.3.2	Photosynthesis.photophosphorylation.chlororespiration.NADH dehydrogenase-like (NDH) complex.subcomplex B.component PnsB2/NDF2
1.1.8.1.3.3	Photosynthesis.photophosphorylation.chlororespiration.NADH dehydrogenase-like (NDH) complex.subcomplex B.component PnsB3/NDF4
1.1.8.1.3.4	Photosynthesis.photophosphorylation.chlororespiration.NADH dehydrogenase-like (NDH) complex.subcomplex B.component PnsB4/NDF6
1.1.8.1.3.5	Photosynthesis.photophosphorylation.chlororespiration.NADH dehydrogenase-like (NDH) complex.subcomplex B.component PnsB5/NDH18	pb.6168.18	component PnsB5/NDH18 of NDH subcomplex B (original description: none)	T
1.1.8.1.4	Photosynthesis.photophosphorylation.chlororespiration.NADH dehydrogenase-like (NDH) complex.lumen subcomplex L
1.1.8.1.4.1	Photosynthesis.photophosphorylation.chlororespiration.NADH dehydrogenase-like (NDH) complex.lumen subcomplex L.component PnsL1
1.1.8.1.4.2	Photosynthesis.photophosphorylation.chlororespiration.NADH dehydrogenase-like (NDH) complex.lumen subcomplex L.component PnsL2/PQL1	pb.28756.1	component PnsL2/PQL1 of NDH lumen subcomplex L (original description: none)	T
1.1.8.1.4.3	Photosynthesis.photophosphorylation.chlororespiration.NADH dehydrogenase-like (NDH) complex.lumen subcomplex L.component PnsL3/PQL2	pb.43692.1	component PnsL3/PQL2 of NDH lumen subcomplex L (original description: none)	T
1.1.8.1.4.4	Photosynthesis.photophosphorylation.chlororespiration.NADH dehydrogenase-like (NDH) complex.lumen subcomplex L.component PnsL4
1.1.8.1.4.5	Photosynthesis.photophosphorylation.chlororespiration.NADH dehydrogenase-like (NDH) complex.lumen subcomplex L.component PnsL5
1.1.8.1.5	Photosynthesis.photophosphorylation.chlororespiration.NADH dehydrogenase-like (NDH) complex.electron donor-binding subcomplex E
1.1.8.1.5.1	Photosynthesis.photophosphorylation.chlororespiration.NADH dehydrogenase-like (NDH) complex.electron donor-binding subcomplex E.component NdhS
1.1.8.1.5.2	Photosynthesis.photophosphorylation.chlororespiration.NADH dehydrogenase-like (NDH) complex.electron donor-binding subcomplex E.component NdhT
1.1.8.1.5.3	Photosynthesis.photophosphorylation.chlororespiration.NADH dehydrogenase-like (NDH) complex.electron donor-binding subcomplex E.component NdhU
1.1.8.1.5.4	Photosynthesis.photophosphorylation.chlororespiration.NADH dehydrogenase-like (NDH) complex.electron donor-binding subcomplex E.component NdhV
1.1.8.1.6	Photosynthesis.photophosphorylation.chlororespiration.NADH dehydrogenase-like (NDH) complex.assembly and stabilization
1.1.8.1.6.1	Photosynthesis.photophosphorylation.chlororespiration.NADH dehydrogenase-like (NDH) complex.assembly and stabilization.ndhA-specific mRNA splicing factor
1.1.8.1.6.2	Photosynthesis.photophosphorylation.chlororespiration.NADH dehydrogenase-like (NDH) complex.assembly and stabilization.Cpn60 chaperonin heterodimer
1.1.8.1.6.2.1	Photosynthesis.photophosphorylation.chlororespiration.NADH dehydrogenase-like (NDH) complex.assembly and stabilization.Cpn60 chaperonin heterodimer.subunit alpha
1.1.8.1.6.2.2	Photosynthesis.photophosphorylation.chlororespiration.NADH dehydrogenase-like (NDH) complex.assembly and stabilization.Cpn60 chaperonin heterodimer.subunit beta
1.1.8.1.6.3	Photosynthesis.photophosphorylation.chlororespiration.NADH dehydrogenase-like (NDH) complex.assembly and stabilization.assembly factor (CRR1)
1.1.8.1.6.4	Photosynthesis.photophosphorylation.chlororespiration.NADH dehydrogenase-like (NDH) complex.assembly and stabilization.assembly factor (CRR3)
1.1.8.1.6.5	Photosynthesis.photophosphorylation.chlororespiration.NADH dehydrogenase-like (NDH) complex.assembly and stabilization.assembly factor (CRR6)
1.1.8.1.6.6	Photosynthesis.photophosphorylation.chlororespiration.NADH dehydrogenase-like (NDH) complex.assembly and stabilization.assembly factor (CRR7)
1.1.8.1.6.7	Photosynthesis.photophosphorylation.chlororespiration.NADH dehydrogenase-like (NDH) complex.assembly and stabilization.assembly factor (NDF5)
1.1.8.1.6.8	Photosynthesis.photophosphorylation.chlororespiration.NADH dehydrogenase-like (NDH) complex.assembly and stabilization.assembly factor (CRR41)
1.1.8.1.6.9	Photosynthesis.photophosphorylation.chlororespiration.NADH dehydrogenase-like (NDH) complex.assembly and stabilization.assembly factor (CRR42)
1.1.8.1.6.10	Photosynthesis.photophosphorylation.chlororespiration.NADH dehydrogenase-like (NDH) complex.assembly and stabilization.assembly factor (CRR9)
1.1.8.2	Photosynthesis.photophosphorylation.chlororespiration.terminal oxidase (PTOX)
1.1.9	Photosynthesis.photophosphorylation.ATP synthase complex
1.1.9.1	Photosynthesis.photophosphorylation.ATP synthase complex.membrane CF0 subcomplex
1.1.9.1.1	Photosynthesis.photophosphorylation.ATP synthase complex.membrane CF0 subcomplex.subunit a
1.1.9.1.2	Photosynthesis.photophosphorylation.ATP synthase complex.membrane CF0 subcomplex.subunit b	pb.5160.2	subunit b of membrane CF0 subcomplex of ATP synthase complex (original description: none)	T
1.1.9.1.3	Photosynthesis.photophosphorylation.ATP synthase complex.membrane CF0 subcomplex.subunit b_	pb.43947.2	subunit b_ of membrane CF0 subcomplex of ATP synthase complex (original description: none)	T
1.1.9.1.4	Photosynthesis.photophosphorylation.ATP synthase complex.membrane CF0 subcomplex.subunit c
1.1.9.2	Photosynthesis.photophosphorylation.ATP synthase complex.peripheral CF1 subcomplex
1.1.9.2.1	Photosynthesis.photophosphorylation.ATP synthase complex.peripheral CF1 subcomplex.subunit alpha	pb.5160.2	subunit alpha of peripheral CF1 subcomplex of ATP synthase complex (original description: none)	T
1.1.9.2.2	Photosynthesis.photophosphorylation.ATP synthase complex.peripheral CF1 subcomplex.subunit beta
1.1.9.2.3	Photosynthesis.photophosphorylation.ATP synthase complex.peripheral CF1 subcomplex.subunit gamma	pb.38123.2	subunit gamma of peripheral CF1 subcomplex of ATP synthase complex (original description: none)	T
1.1.9.2.4	Photosynthesis.photophosphorylation.ATP synthase complex.peripheral CF1 subcomplex.subunit delta
1.1.9.2.5	Photosynthesis.photophosphorylation.ATP synthase complex.peripheral CF1 subcomplex.subunit epsilon
1.1.9.3	Photosynthesis.photophosphorylation.ATP synthase complex.assembly
1.1.9.3.1	Photosynthesis.photophosphorylation.ATP synthase complex.assembly.assembly factor (CGL160)
1.1.9.3.2	Photosynthesis.photophosphorylation.ATP synthase complex.assembly.assembly factor (BFA1)
1.1.9.3.3	Photosynthesis.photophosphorylation.ATP synthase complex.assembly.assembly factor (BFA3)
1.2	Photosynthesis.calvin cycle
1.2.1	Photosynthesis.calvin cycle.ribulose-1,5-bisphosphat carboxylase/oxygenase (RuBisCo) activity
1.2.1.1	Photosynthesis.calvin cycle.ribulose-1,5-bisphosphat carboxylase/oxygenase (RuBisCo) activity.RuBisCo heterodimer
1.2.1.1.1	Photosynthesis.calvin cycle.ribulose-1,5-bisphosphat carboxylase/oxygenase (RuBisCo) activity.RuBisCo heterodimer.large subunit
1.2.1.1.2	Photosynthesis.calvin cycle.ribulose-1,5-bisphosphat carboxylase/oxygenase (RuBisCo) activity.RuBisCo heterodimer.small subunit	pb.36721.2	small subunit of ribulose-1,5-bisphosphat carboxylase/oxygenase heterodimer (original description: none)	T
1.2.1.1.2	Photosynthesis.calvin cycle.ribulose-1,5-bisphosphat carboxylase/oxygenase (RuBisCo) activity.RuBisCo heterodimer.small subunit	pb.31066.1	small subunit of ribulose-1,5-bisphosphat carboxylase/oxygenase heterodimer (original description: none)	T
1.2.1.1.2	Photosynthesis.calvin cycle.ribulose-1,5-bisphosphat carboxylase/oxygenase (RuBisCo) activity.RuBisCo heterodimer.small subunit	pb.12895.1	small subunit of ribulose-1,5-bisphosphat carboxylase/oxygenase heterodimer (original description: none)	T
1.2.1.1.2	Photosynthesis.calvin cycle.ribulose-1,5-bisphosphat carboxylase/oxygenase (RuBisCo) activity.RuBisCo heterodimer.small subunit	pb.43732.1	small subunit of ribulose-1,5-bisphosphat carboxylase/oxygenase heterodimer (original description: none)	T
1.2.1.2	Photosynthesis.calvin cycle.ribulose-1,5-bisphosphat carboxylase/oxygenase (RuBisCo) activity.RuBisCo assembly
1.2.1.2.1	Photosynthesis.calvin cycle.ribulose-1,5-bisphosphat carboxylase/oxygenase (RuBisCo) activity.RuBisCo assembly.CPN60 assembly chaperone complex
1.2.1.2.1.1	Photosynthesis.calvin cycle.ribulose-1,5-bisphosphat carboxylase/oxygenase (RuBisCo) activity.RuBisCo assembly.CPN60 assembly chaperone complex.component CPN60a
1.2.1.2.1.2	Photosynthesis.calvin cycle.ribulose-1,5-bisphosphat carboxylase/oxygenase (RuBisCo) activity.RuBisCo assembly.CPN60 assembly chaperone complex.component CPN60b
1.2.1.2.2	Photosynthesis.calvin cycle.ribulose-1,5-bisphosphat carboxylase/oxygenase (RuBisCo) activity.RuBisCo assembly.auxiliary co-chaperone (CPN20)
1.2.1.2.3	Photosynthesis.calvin cycle.ribulose-1,5-bisphosphat carboxylase/oxygenase (RuBisCo) activity.RuBisCo assembly.auxiliary co-chaperone (CPN10)
1.2.1.2.4	Photosynthesis.calvin cycle.ribulose-1,5-bisphosphat carboxylase/oxygenase (RuBisCo) activity.RuBisCo assembly.assembly factor (RbcX)
1.2.1.2.5	Photosynthesis.calvin cycle.ribulose-1,5-bisphosphat carboxylase/oxygenase (RuBisCo) activity.RuBisCo assembly.assembly factor (RAF1)	pb.36078.1	RAF1 assembly factor involved in RuBisCo assembly (original description: none)	T
1.2.1.2.6	Photosynthesis.calvin cycle.ribulose-1,5-bisphosphat carboxylase/oxygenase (RuBisCo) activity.RuBisCo assembly.assembly factor (RAF2)
1.2.1.2.7	Photosynthesis.calvin cycle.ribulose-1,5-bisphosphat carboxylase/oxygenase (RuBisCo) activity.RuBisCo assembly.assembly factor (BSD2)
1.2.1.3	Photosynthesis.calvin cycle.ribulose-1,5-bisphosphat carboxylase/oxygenase (RuBisCo) activity.RuBisCo regulation
1.2.1.3.1	Photosynthesis.calvin cycle.ribulose-1,5-bisphosphat carboxylase/oxygenase (RuBisCo) activity.RuBisCo regulation.lysine N-methyltransferase (RbcMT)	pb.32990.3	lysine N-methyltransferase involved in RuBisCo regulation (original description: none)	T
1.2.1.3.2	Photosynthesis.calvin cycle.ribulose-1,5-bisphosphat carboxylase/oxygenase (RuBisCo) activity.RuBisCo regulation.ATP-dependent activase (RCA)	pb.34738.1	ATP-dependent activase involved in RuBisCo regulation (original description: none)	T
1.2.1.3.2	Photosynthesis.calvin cycle.ribulose-1,5-bisphosphat carboxylase/oxygenase (RuBisCo) activity.RuBisCo regulation.ATP-dependent activase (RCA)	pb.32921.1	ATP-dependent activase involved in RuBisCo regulation (original description: none)	T
1.2.1.3.2	Photosynthesis.calvin cycle.ribulose-1,5-bisphosphat carboxylase/oxygenase (RuBisCo) activity.RuBisCo regulation.ATP-dependent activase (RCA)	pb.31927.1	ATP-dependent activase involved in RuBisCo regulation (original description: none)	T
1.2.1.3.2	Photosynthesis.calvin cycle.ribulose-1,5-bisphosphat carboxylase/oxygenase (RuBisCo) activity.RuBisCo regulation.ATP-dependent activase (RCA)	pb.29049.1	ATP-dependent activase involved in RuBisCo regulation (original description: none)	T
1.2.1.3.2	Photosynthesis.calvin cycle.ribulose-1,5-bisphosphat carboxylase/oxygenase (RuBisCo) activity.RuBisCo regulation.ATP-dependent activase (RCA)	pb.22709.1	ATP-dependent activase involved in RuBisCo regulation (original description: none)	T
1.2.1.3.2	Photosynthesis.calvin cycle.ribulose-1,5-bisphosphat carboxylase/oxygenase (RuBisCo) activity.RuBisCo regulation.ATP-dependent activase (RCA)	pb.18377.1	ATP-dependent activase involved in RuBisCo regulation (original description: none)	T
1.2.1.3.2	Photosynthesis.calvin cycle.ribulose-1,5-bisphosphat carboxylase/oxygenase (RuBisCo) activity.RuBisCo regulation.ATP-dependent activase (RCA)	pb.19326.1	ATP-dependent activase involved in RuBisCo regulation (original description: none)	T
1.2.1.3.2	Photosynthesis.calvin cycle.ribulose-1,5-bisphosphat carboxylase/oxygenase (RuBisCo) activity.RuBisCo regulation.ATP-dependent activase (RCA)	pb.17429.147	ATP-dependent activase involved in RuBisCo regulation (original description: none)	T
1.2.1.3.2	Photosynthesis.calvin cycle.ribulose-1,5-bisphosphat carboxylase/oxygenase (RuBisCo) activity.RuBisCo regulation.ATP-dependent activase (RCA)	pb.18784.1	ATP-dependent activase involved in RuBisCo regulation (original description: none)	T
1.2.1.3.2	Photosynthesis.calvin cycle.ribulose-1,5-bisphosphat carboxylase/oxygenase (RuBisCo) activity.RuBisCo regulation.ATP-dependent activase (RCA)	pb.7426.78	ATP-dependent activase involved in RuBisCo regulation (original description: none)	T
1.2.1.3.3	Photosynthesis.calvin cycle.ribulose-1,5-bisphosphat carboxylase/oxygenase (RuBisCo) activity.RuBisCo regulation.xylulose-1,5-bisphosphate phosphatase (CbbY)
1.2.1.3.4	Photosynthesis.calvin cycle.ribulose-1,5-bisphosphat carboxylase/oxygenase (RuBisCo) activity.RuBisCo regulation.carboxy-D-arabinitol-1-phosphatase (CA1PP)
1.2.2	Photosynthesis.calvin cycle.phosphoglycerate kinase
1.2.3	Photosynthesis.calvin cycle.glyceraldehyde 3-phosphate dehydrogenase	pb.36622.12	glyceraldehyde 3-phosphate dehydrogenase (original description: none)	T
1.2.3	Photosynthesis.calvin cycle.glyceraldehyde 3-phosphate dehydrogenase	pb.33487.2	glyceraldehyde 3-phosphate dehydrogenase (original description: none)	T
1.2.3	Photosynthesis.calvin cycle.glyceraldehyde 3-phosphate dehydrogenase	pb.22433.1	glyceraldehyde 3-phosphate dehydrogenase (original description: none)	T
1.2.3	Photosynthesis.calvin cycle.glyceraldehyde 3-phosphate dehydrogenase	pb.21704.1	glyceraldehyde 3-phosphate dehydrogenase (original description: none)	T
1.2.3	Photosynthesis.calvin cycle.glyceraldehyde 3-phosphate dehydrogenase	pb.21683.5	glyceraldehyde 3-phosphate dehydrogenase (original description: none)	T
1.2.3	Photosynthesis.calvin cycle.glyceraldehyde 3-phosphate dehydrogenase	pb.16895.106	glyceraldehyde 3-phosphate dehydrogenase (original description: none)	T
1.2.4	Photosynthesis.calvin cycle.triosephosphate isomerase
1.2.5	Photosynthesis.calvin cycle.fructose 1,6-bisphosphate aldolase	pb.35282.1	fructose 1,6-bisphosphate aldolase (original description: none)	T
1.2.5	Photosynthesis.calvin cycle.fructose 1,6-bisphosphate aldolase	pb.32013.1	fructose 1,6-bisphosphate aldolase (original description: none)	T
1.2.5	Photosynthesis.calvin cycle.fructose 1,6-bisphosphate aldolase	pb.37387.1	fructose 1,6-bisphosphate aldolase (original description: none)	T
1.2.5	Photosynthesis.calvin cycle.fructose 1,6-bisphosphate aldolase	pb.18400.111	fructose 1,6-bisphosphate aldolase (original description: none)	T
1.2.6	Photosynthesis.calvin cycle.fructose-1,6-bisphosphatase	pb.39052.3	fructose-1,6-bisphosphatase (original description: none)	T
1.2.7	Photosynthesis.calvin cycle.transketolase
1.2.8	Photosynthesis.calvin cycle.sedoheptulose-1,7-bisphosphatase	pb.40211.1	sedoheptulose-1,7-bisphosphatase (original description: none)	T
1.2.8	Photosynthesis.calvin cycle.sedoheptulose-1,7-bisphosphatase	pb.34328.5	sedoheptulose-1,7-bisphosphatase (original description: none)	T
1.2.8	Photosynthesis.calvin cycle.sedoheptulose-1,7-bisphosphatase	pb.19056.16	sedoheptulose-1,7-bisphosphatase (original description: none)	T
1.2.9	Photosynthesis.calvin cycle.phosphopentose isomerase	pb.9037.1	phosphopentose isomerase (original description: none)	T
1.2.10	Photosynthesis.calvin cycle.phosphopentose epimerase	pb.40711.1	phosphopentose epimerase (original description: none)	T
1.2.11	Photosynthesis.calvin cycle.phosphoribulokinase	pb.32459.5	phosphoribulokinase (original description: none)	T
1.2.11	Photosynthesis.calvin cycle.phosphoribulokinase	pb.23739.2	phosphoribulokinase (original description: none)	T
1.2.12	Photosynthesis.calvin cycle.NADPH-dependent malate dehydrogenase	pb.34838.8	NADPH-dependent malate dehydrogenase (original description: none)	T
1.3	Photosynthesis.photorespiration
1.3.1	Photosynthesis.photorespiration.phosphoglycolate phosphatase	pb.29078.1	phosphoglycolate phosphatase (original description: none)	T
1.3.2	Photosynthesis.photorespiration.glycolate oxidase	pb.38967.2	glycolate oxidase (original description: none)	T
1.3.2	Photosynthesis.photorespiration.glycolate oxidase	pb.32627.14	glycolate oxidase (original description: none)	T
1.3.3	Photosynthesis.photorespiration.aminotransferase activities
1.3.3.1	Photosynthesis.photorespiration.aminotransferase activities.glutamate-glyoxylate transaminase	pb.3876.10	glutamate-glyoxylate transaminase (original description: none)	T
1.3.3.2	Photosynthesis.photorespiration.aminotransferase activities.serine-glyoxylate transaminase	pb.14367.2	serine-glyoxylate transaminase (original description: none)	T
1.3.3.2	Photosynthesis.photorespiration.aminotransferase activities.serine-glyoxylate transaminase	pb.25683.1	serine-glyoxylate transaminase (original description: none)	T
1.3.3.2	Photosynthesis.photorespiration.aminotransferase activities.serine-glyoxylate transaminase	pb.20355.2	serine-glyoxylate transaminase (original description: none)	T
1.3.3.2	Photosynthesis.photorespiration.aminotransferase activities.serine-glyoxylate transaminase	pb.20324.3	serine-glyoxylate transaminase (original description: none)	T
1.3.4	Photosynthesis.photorespiration.glycine decarboxylase complex
1.3.4.1	Photosynthesis.photorespiration.glycine decarboxylase complex.glycine dehydrogenase component P-protein
1.3.4.2	Photosynthesis.photorespiration.glycine decarboxylase complex.aminomethyltransferase component T-protein
1.3.4.3	Photosynthesis.photorespiration.glycine decarboxylase complex.dihydrolipoyl dehydrogenase component L-protein
1.3.4.4	Photosynthesis.photorespiration.glycine decarboxylase complex.lipoamide-containing component H-protein	pb.27873.5	lipoamide-containing component H-protein of glycine cleavage system (original description: none)	T
1.3.4.4	Photosynthesis.photorespiration.glycine decarboxylase complex.lipoamide-containing component H-protein	pb.3930.25	lipoamide-containing component H-protein of glycine cleavage system (original description: none)	T
1.3.5	Photosynthesis.photorespiration.serine hydroxymethyltransferase (SHM)	pb.29144.2	serine hydroxymethyltransferase (original description: none)	T
1.3.5	Photosynthesis.photorespiration.serine hydroxymethyltransferase (SHM)	pb.17676.24	serine hydroxymethyltransferase (original description: none)	T
1.3.6	Photosynthesis.photorespiration.hydroxypyruvate reductase (HPR)	pb.4259.10	hydroxypyruvate reductase (original description: none)	T
1.3.7	Photosynthesis.photorespiration.glycerate kinase	pb.32409.6	glycerate kinase (original description: none)	T
1.3.8	Photosynthesis.photorespiration.glycerate:glycolate transporter	pb.33867.1	glycerate:glycolate transporter (original description: none)	T
1.3.8	Photosynthesis.photorespiration.glycerate:glycolate transporter	pb.10794.1	glycerate:glycolate transporter (original description: none)	T
1.4	Photosynthesis.CAM/C4 photosynthesis
1.4.1	Photosynthesis.CAM/C4 photosynthesis.phosphoenolpyruvate (PEP) carboxylase activity
1.4.1.1	Photosynthesis.CAM/C4 photosynthesis.phosphoenolpyruvate (PEP) carboxylase activity.PEP carboxylase	pb.9444.15	PEP carboxylase (original description: none)	T
1.4.1.2	Photosynthesis.CAM/C4 photosynthesis.phosphoenolpyruvate (PEP) carboxylase activity.PEP carboxylase regulatory kinase
1.4.2	Photosynthesis.CAM/C4 photosynthesis.NAD-dependent malate dehydrogenase	pb.24061.2	NAD-dependent malate dehydrogenase (original description: none)	T
2	Cellular respiration
2.1	Cellular respiration.glycolysis
2.1.1	Cellular respiration.glycolysis.cytosolic glycolysis
2.1.1.1	Cellular respiration.glycolysis.cytosolic glycolysis.phosphofructokinase activities
2.1.1.1.1	Cellular respiration.glycolysis.cytosolic glycolysis.phosphofructokinase activities.ATP-dependent phosphofructokinase	pb.14139.7	ATP-dependent phosphofructokinase (original description: none)	T
2.1.1.1.2	Cellular respiration.glycolysis.cytosolic glycolysis.phosphofructokinase activities.pyrophosphate-dependent phosphofructokinase	pb.28260.1	pyrophosphate-dependent phosphofructokinase (original description: none)	T
2.1.1.1.2	Cellular respiration.glycolysis.cytosolic glycolysis.phosphofructokinase activities.pyrophosphate-dependent phosphofructokinase	pb.2734.13	pyrophosphate-dependent phosphofructokinase (original description: none)	T
2.1.1.2	Cellular respiration.glycolysis.cytosolic glycolysis.aldolase	pb.32525.1	aldolase (original description: none)	T
2.1.1.2	Cellular respiration.glycolysis.cytosolic glycolysis.aldolase	pb.27728.2	aldolase (original description: none)	T
2.1.1.3	Cellular respiration.glycolysis.cytosolic glycolysis.triosephosphate isomerase
2.1.1.4	Cellular respiration.glycolysis.cytosolic glycolysis.glyceraldehyde 3-phosphate dehydrogenase activities
2.1.1.4.1	Cellular respiration.glycolysis.cytosolic glycolysis.glyceraldehyde 3-phosphate dehydrogenase activities.NAD-dependent glyceraldehyde 3-phosphate dehydrogenase
2.1.1.4.2	Cellular respiration.glycolysis.cytosolic glycolysis.glyceraldehyde 3-phosphate dehydrogenase activities.NADP-dependent glyceraldehyde 3-phosphate dehydrogenase	pb.25706.13	NADP-dependent glyceraldehyde 3-phosphate dehydrogenase (original description: none)	T
2.1.1.5	Cellular respiration.glycolysis.cytosolic glycolysis.phosphoglycerate kinase	pb.28920.11	phosphoglycerate kinase (original description: none)	T
2.1.1.5	Cellular respiration.glycolysis.cytosolic glycolysis.phosphoglycerate kinase	pb.25134.25	phosphoglycerate kinase (original description: none)	T
2.1.1.5	Cellular respiration.glycolysis.cytosolic glycolysis.phosphoglycerate kinase	pb.14395.10	phosphoglycerate kinase (original description: none)	T
2.1.1.6	Cellular respiration.glycolysis.cytosolic glycolysis.phosphoglycerate mutase	pb.39678.1	phosphoglycerate mutase (original description: none)	T
2.1.1.7	Cellular respiration.glycolysis.cytosolic glycolysis.enolase
2.1.1.8	Cellular respiration.glycolysis.cytosolic glycolysis.pyruvate kinase	pb.17791.2	pyruvate kinase (original description: none)	T
2.1.1.8	Cellular respiration.glycolysis.cytosolic glycolysis.pyruvate kinase	pb.17110.3	pyruvate kinase (original description: none)	T
2.1.2	Cellular respiration.glycolysis.methylglyoxal degradation
2.1.2.1	Cellular respiration.glycolysis.methylglyoxal degradation.lactoyl-glutathione lyase (GLX1)
2.1.2.2	Cellular respiration.glycolysis.methylglyoxal degradation.hydroxy-acyl-glutathione hydrolase (GLX2)
2.1.2.3	Cellular respiration.glycolysis.methylglyoxal degradation.glutathione-independent glyoxalase (GLY-III)
2.1.2.4	Cellular respiration.glycolysis.methylglyoxal degradation.D-lactate dehydrogenase
2.2	Cellular respiration.pyruvate oxidation
2.2.1	Cellular respiration.pyruvate oxidation.mitochondrial pyruvate dehydrogenase complex
2.2.1.1	Cellular respiration.pyruvate oxidation.mitochondrial pyruvate dehydrogenase complex.component E1 heterodimer
2.2.1.1.1	Cellular respiration.pyruvate oxidation.mitochondrial pyruvate dehydrogenase complex.component E1 heterodimer.subunit alpha
2.2.1.1.2	Cellular respiration.pyruvate oxidation.mitochondrial pyruvate dehydrogenase complex.component E1 heterodimer.subunit beta
2.2.1.2	Cellular respiration.pyruvate oxidation.mitochondrial pyruvate dehydrogenase complex.component E2
2.2.1.3	Cellular respiration.pyruvate oxidation.mitochondrial pyruvate dehydrogenase complex.component E3
2.2.1.4	Cellular respiration.pyruvate oxidation.mitochondrial pyruvate dehydrogenase complex.regulation
2.2.1.4.1	Cellular respiration.pyruvate oxidation.mitochondrial pyruvate dehydrogenase complex.regulation.pyruvate dehydrogenase kinase
2.3	Cellular respiration.tricarboxylic acid cycle
2.3.1	Cellular respiration.tricarboxylic acid cycle.citrate synthase
2.3.2	Cellular respiration.tricarboxylic acid cycle.aconitase
2.3.3	Cellular respiration.tricarboxylic acid cycle.isocitrate dehydrogenase heterodimer
2.3.3.1	Cellular respiration.tricarboxylic acid cycle.isocitrate dehydrogenase heterodimer.catalytic component
2.3.3.2	Cellular respiration.tricarboxylic acid cycle.isocitrate dehydrogenase heterodimer.regulatory component	pb.40076.1	regulatory component of isocitrate dehydrogenase heterodimer (original description: none)	T
2.3.4	Cellular respiration.tricarboxylic acid cycle.2-oxoglutarate dehydrogenase complex
2.3.4.1	Cellular respiration.tricarboxylic acid cycle.2-oxoglutarate dehydrogenase complex.component E1
2.3.4.2	Cellular respiration.tricarboxylic acid cycle.2-oxoglutarate dehydrogenase complex.component E2
2.3.4.3	Cellular respiration.tricarboxylic acid cycle.2-oxoglutarate dehydrogenase complex.component E3
2.3.5	Cellular respiration.tricarboxylic acid cycle.succinyl-CoA ligase heterodimer
2.3.5.1	Cellular respiration.tricarboxylic acid cycle.succinyl-CoA ligase heterodimer.subunit alpha
2.3.5.2	Cellular respiration.tricarboxylic acid cycle.succinyl-CoA ligase heterodimer.subunit beta
2.3.6	Cellular respiration.tricarboxylic acid cycle.succinate dehydrogenase complex
2.3.6.1	Cellular respiration.tricarboxylic acid cycle.succinate dehydrogenase complex.components
2.3.6.1.1	Cellular respiration.tricarboxylic acid cycle.succinate dehydrogenase complex.components.flavoprotein component SDH1
2.3.6.1.2	Cellular respiration.tricarboxylic acid cycle.succinate dehydrogenase complex.components.iron-sulphur component SDH2
2.3.6.1.3	Cellular respiration.tricarboxylic acid cycle.succinate dehydrogenase complex.components.membrane-anchor component SDH3
2.3.6.1.4	Cellular respiration.tricarboxylic acid cycle.succinate dehydrogenase complex.components.membrane-anchor component SDH4
2.3.6.1.5	Cellular respiration.tricarboxylic acid cycle.succinate dehydrogenase complex.components.component SDH5
2.3.6.1.6	Cellular respiration.tricarboxylic acid cycle.succinate dehydrogenase complex.components.component SDH6
2.3.6.1.7	Cellular respiration.tricarboxylic acid cycle.succinate dehydrogenase complex.components.component SDH7
2.3.6.1.8	Cellular respiration.tricarboxylic acid cycle.succinate dehydrogenase complex.components.component SDH8
2.3.6.2	Cellular respiration.tricarboxylic acid cycle.succinate dehydrogenase complex.assembly
2.3.6.2.1	Cellular respiration.tricarboxylic acid cycle.succinate dehydrogenase complex.assembly.flavinylation factor (SDHAF2)
2.3.6.2.2	Cellular respiration.tricarboxylic acid cycle.succinate dehydrogenase complex.assembly.assembly factor (SDHAF4)
2.3.7	Cellular respiration.tricarboxylic acid cycle.fumarase
2.3.8	Cellular respiration.tricarboxylic acid cycle.mitochondrial NAD-dependent malate dehydrogenase
2.3.9	Cellular respiration.tricarboxylic acid cycle.mitochondrial NAD-dependent malic enzyme
2.4	Cellular respiration.oxidative phosphorylation
2.4.1	Cellular respiration.oxidative phosphorylation.NADH dehydrogenase complex
2.4.1.1	Cellular respiration.oxidative phosphorylation.NADH dehydrogenase complex.module N (electron input) components
2.4.1.1.1	Cellular respiration.oxidative phosphorylation.NADH dehydrogenase complex.module N (electron input) components.component NQO1
2.4.1.1.2	Cellular respiration.oxidative phosphorylation.NADH dehydrogenase complex.module N (electron input) components.component NQO2
2.4.1.1.3	Cellular respiration.oxidative phosphorylation.NADH dehydrogenase complex.module N (electron input) components.component NQO3
2.4.1.2	Cellular respiration.oxidative phosphorylation.NADH dehydrogenase complex.module Q (electron output) components
2.4.1.2.1	Cellular respiration.oxidative phosphorylation.NADH dehydrogenase complex.module Q (electron output) components.component NQO4
2.4.1.2.2	Cellular respiration.oxidative phosphorylation.NADH dehydrogenase complex.module Q (electron output) components.component NQO5
2.4.1.2.3	Cellular respiration.oxidative phosphorylation.NADH dehydrogenase complex.module Q (electron output) components.component NQO6/PSST
2.4.1.2.4	Cellular respiration.oxidative phosphorylation.NADH dehydrogenase complex.module Q (electron output) components.component NQO9/TYKY
2.4.1.3	Cellular respiration.oxidative phosphorylation.NADH dehydrogenase complex.module P (proton translocation) components
2.4.1.3.1	Cellular respiration.oxidative phosphorylation.NADH dehydrogenase complex.module P (proton translocation) components.component ND1/NQO8
2.4.1.3.2	Cellular respiration.oxidative phosphorylation.NADH dehydrogenase complex.module P (proton translocation) components.component ND2/NQO14
2.4.1.3.3	Cellular respiration.oxidative phosphorylation.NADH dehydrogenase complex.module P (proton translocation) components.component ND3/NQO7
2.4.1.3.4	Cellular respiration.oxidative phosphorylation.NADH dehydrogenase complex.module P (proton translocation) components.component ND4/NQO13
2.4.1.3.5	Cellular respiration.oxidative phosphorylation.NADH dehydrogenase complex.module P (proton translocation) components.component ND4L/NQO11
2.4.1.3.6	Cellular respiration.oxidative phosphorylation.NADH dehydrogenase complex.module P (proton translocation) components.component ND5/NQO12
2.4.1.3.7	Cellular respiration.oxidative phosphorylation.NADH dehydrogenase complex.module P (proton translocation) components.component ND6/NQO10
2.4.1.4	Cellular respiration.oxidative phosphorylation.NADH dehydrogenase complex.non-core components
2.4.1.4.1	Cellular respiration.oxidative phosphorylation.NADH dehydrogenase complex.non-core components.alpha subcomplex
2.4.1.4.1.1	Cellular respiration.oxidative phosphorylation.NADH dehydrogenase complex.non-core components.alpha subcomplex.component NDUFA2
2.4.1.4.1.2	Cellular respiration.oxidative phosphorylation.NADH dehydrogenase complex.non-core components.alpha subcomplex.component NDUFA5
2.4.1.4.1.3	Cellular respiration.oxidative phosphorylation.NADH dehydrogenase complex.non-core components.alpha subcomplex.component NDUFA6
2.4.1.4.1.4	Cellular respiration.oxidative phosphorylation.NADH dehydrogenase complex.non-core components.alpha subcomplex.component NDUFA8
2.4.1.4.1.5	Cellular respiration.oxidative phosphorylation.NADH dehydrogenase complex.non-core components.alpha subcomplex.component NDUFA9
2.4.1.4.1.6	Cellular respiration.oxidative phosphorylation.NADH dehydrogenase complex.non-core components.alpha subcomplex.component NDUFA12
2.4.1.4.1.7	Cellular respiration.oxidative phosphorylation.NADH dehydrogenase complex.non-core components.alpha subcomplex.component NDUFA13
2.4.1.4.2	Cellular respiration.oxidative phosphorylation.NADH dehydrogenase complex.non-core components.beta subcomplex
2.4.1.4.2.1	Cellular respiration.oxidative phosphorylation.NADH dehydrogenase complex.non-core components.beta subcomplex.component NDUFB2
2.4.1.4.2.2	Cellular respiration.oxidative phosphorylation.NADH dehydrogenase complex.non-core components.beta subcomplex.component NDUFB3
2.4.1.4.2.3	Cellular respiration.oxidative phosphorylation.NADH dehydrogenase complex.non-core components.beta subcomplex.component NDUFB7
2.4.1.4.2.4	Cellular respiration.oxidative phosphorylation.NADH dehydrogenase complex.non-core components.beta subcomplex.component NDUFB8
2.4.1.4.2.5	Cellular respiration.oxidative phosphorylation.NADH dehydrogenase complex.non-core components.beta subcomplex.component NDUFB9
2.4.1.4.2.6	Cellular respiration.oxidative phosphorylation.NADH dehydrogenase complex.non-core components.beta subcomplex.component NDUFB10
2.4.1.4.2.7	Cellular respiration.oxidative phosphorylation.NADH dehydrogenase complex.non-core components.beta subcomplex.component NDUFB11
2.4.1.4.3	Cellular respiration.oxidative phosphorylation.NADH dehydrogenase complex.non-core components.component NduFS4
2.4.1.4.4	Cellular respiration.oxidative phosphorylation.NADH dehydrogenase complex.non-core components.component NduFS5
2.4.1.4.5	Cellular respiration.oxidative phosphorylation.NADH dehydrogenase complex.non-core components.component NduFS6
2.4.1.4.6	Cellular respiration.oxidative phosphorylation.NADH dehydrogenase complex.non-core components.carbonic anhydrase component
2.4.1.4.7	Cellular respiration.oxidative phosphorylation.NADH dehydrogenase complex.non-core components.component CAL
2.4.2	Cellular respiration.oxidative phosphorylation.alternative NAD(P)H dehydrogenase activities
2.4.2.1	Cellular respiration.oxidative phosphorylation.alternative NAD(P)H dehydrogenase activities.type-II NAD(P)H dehydrogenase activities
2.4.2.1.1	Cellular respiration.oxidative phosphorylation.alternative NAD(P)H dehydrogenase activities.type-II NAD(P)H dehydrogenase activities.NAD(P)H dehydrogenase (NDA)
2.4.2.1.2	Cellular respiration.oxidative phosphorylation.alternative NAD(P)H dehydrogenase activities.type-II NAD(P)H dehydrogenase activities.NAD(P)H dehydrogenase (NDB)	pb.13738.2	NAD(P)H dehydrogenase (NDB) (original description: none)	T
2.4.2.1.2	Cellular respiration.oxidative phosphorylation.alternative NAD(P)H dehydrogenase activities.type-II NAD(P)H dehydrogenase activities.NAD(P)H dehydrogenase (NDB)	pb.4761.13	NAD(P)H dehydrogenase (NDB) (original description: none)	T
2.4.2.1.3	Cellular respiration.oxidative phosphorylation.alternative NAD(P)H dehydrogenase activities.type-II NAD(P)H dehydrogenase activities.NAD(P)H dehydrogenase (NDC)
2.4.2.2	Cellular respiration.oxidative phosphorylation.alternative NAD(P)H dehydrogenase activities.alternative oxidase (AOx)
2.4.2.3	Cellular respiration.oxidative phosphorylation.alternative NAD(P)H dehydrogenase activities.mitochondrial uncoupling protein (PUMP)
2.4.3	Cellular respiration.oxidative phosphorylation.cytochrome c reductase complex
2.4.3.1	Cellular respiration.oxidative phosphorylation.cytochrome c reductase complex.component cytochrome b
2.4.3.2	Cellular respiration.oxidative phosphorylation.cytochrome c reductase complex.component cytochrome c1
2.4.3.3	Cellular respiration.oxidative phosphorylation.cytochrome c reductase complex.peptidase component MPP heterodimer
2.4.3.3.1	Cellular respiration.oxidative phosphorylation.cytochrome c reductase complex.peptidase component MPP heterodimer.subunit alpha
2.4.3.3.2	Cellular respiration.oxidative phosphorylation.cytochrome c reductase complex.peptidase component MPP heterodimer.subunit beta
2.4.3.4	Cellular respiration.oxidative phosphorylation.cytochrome c reductase complex.Rieske iron-sulphur component UCR1
2.4.3.5	Cellular respiration.oxidative phosphorylation.cytochrome c reductase complex.component QCR6	pb.17456.2	component QCR6 of cytochrome c reductase complex (original description: none)	T
2.4.3.6	Cellular respiration.oxidative phosphorylation.cytochrome c reductase complex.component QCR7
2.4.3.7	Cellular respiration.oxidative phosphorylation.cytochrome c reductase complex.component QCR8
2.4.3.8	Cellular respiration.oxidative phosphorylation.cytochrome c reductase complex.component QCR9
2.4.3.9	Cellular respiration.oxidative phosphorylation.cytochrome c reductase complex.component QCR10
2.4.4	Cellular respiration.oxidative phosphorylation.cytochrome c
2.4.4.1	Cellular respiration.oxidative phosphorylation.cytochrome c.cytochrome c protein
2.4.4.2	Cellular respiration.oxidative phosphorylation.cytochrome c.CCM cytochrome c maturation system (system I)
2.4.4.2.1	Cellular respiration.oxidative phosphorylation.cytochrome c.CCM cytochrome c maturation system (system I).CcmABC complex
2.4.4.2.1.1	Cellular respiration.oxidative phosphorylation.cytochrome c.CCM cytochrome c maturation system (system I).CcmABC complex.ATP-binding component CcmA
2.4.4.2.1.2	Cellular respiration.oxidative phosphorylation.cytochrome c.CCM cytochrome c maturation system (system I).CcmABC complex.integral membrane component CcmB
2.4.4.2.1.3	Cellular respiration.oxidative phosphorylation.cytochrome c.CCM cytochrome c maturation system (system I).CcmABC complex.component CcmC
2.4.4.2.2	Cellular respiration.oxidative phosphorylation.cytochrome c.CCM cytochrome c maturation system (system I).heme chaperone (CcmE)
2.4.4.2.3	Cellular respiration.oxidative phosphorylation.cytochrome c.CCM cytochrome c maturation system (system I).apocytochrome-heme assembly complex
2.4.4.2.3.1	Cellular respiration.oxidative phosphorylation.cytochrome c.CCM cytochrome c maturation system (system I).apocytochrome-heme assembly complex.component CcmFc
2.4.4.2.3.2	Cellular respiration.oxidative phosphorylation.cytochrome c.CCM cytochrome c maturation system (system I).apocytochrome-heme assembly complex.component CcmFn
2.4.4.2.3.3	Cellular respiration.oxidative phosphorylation.cytochrome c.CCM cytochrome c maturation system (system I).apocytochrome-heme assembly complex.component CcmH
2.4.4.3	Cellular respiration.oxidative phosphorylation.cytochrome c.CCHL cytochrome c maturation system (system III)
2.4.4.3.1	Cellular respiration.oxidative phosphorylation.cytochrome c.CCHL cytochrome c maturation system (system III).cytochrome c synthetase (Cchl)
2.4.5	Cellular respiration.oxidative phosphorylation.cytochrome c oxidase complex
2.4.5.1	Cellular respiration.oxidative phosphorylation.cytochrome c oxidase complex.core components
2.4.5.1.1	Cellular respiration.oxidative phosphorylation.cytochrome c oxidase complex.core components.component COX1
2.4.5.1.2	Cellular respiration.oxidative phosphorylation.cytochrome c oxidase complex.core components.component COX2
2.4.5.1.3	Cellular respiration.oxidative phosphorylation.cytochrome c oxidase complex.core components.component COX3
2.4.5.1.4	Cellular respiration.oxidative phosphorylation.cytochrome c oxidase complex.core components.component COX5b
2.4.5.1.5	Cellular respiration.oxidative phosphorylation.cytochrome c oxidase complex.core components.component COX5c
2.4.5.1.6	Cellular respiration.oxidative phosphorylation.cytochrome c oxidase complex.core components.component COX6a
2.4.5.1.7	Cellular respiration.oxidative phosphorylation.cytochrome c oxidase complex.core components.component COX6b
2.4.5.2	Cellular respiration.oxidative phosphorylation.cytochrome c oxidase complex.accessory assembly components
2.4.5.2.1	Cellular respiration.oxidative phosphorylation.cytochrome c oxidase complex.accessory assembly components.component COX11
2.4.5.2.2	Cellular respiration.oxidative phosphorylation.cytochrome c oxidase complex.accessory assembly components.component COX14
2.4.5.2.3	Cellular respiration.oxidative phosphorylation.cytochrome c oxidase complex.accessory assembly components.component COX15
2.4.5.2.4	Cellular respiration.oxidative phosphorylation.cytochrome c oxidase complex.accessory assembly components.component COX16
2.4.5.2.5	Cellular respiration.oxidative phosphorylation.cytochrome c oxidase complex.accessory assembly components.component COX17
2.4.5.2.6	Cellular respiration.oxidative phosphorylation.cytochrome c oxidase complex.accessory assembly components.component COX18
2.4.5.2.7	Cellular respiration.oxidative phosphorylation.cytochrome c oxidase complex.accessory assembly components.component COX19
2.4.5.2.8	Cellular respiration.oxidative phosphorylation.cytochrome c oxidase complex.accessory assembly components.component SURF1
2.4.5.2.9	Cellular respiration.oxidative phosphorylation.cytochrome c oxidase complex.accessory assembly components.component HCC/SCO1
2.4.6	Cellular respiration.oxidative phosphorylation.ATP synthase complex
2.4.6.1	Cellular respiration.oxidative phosphorylation.ATP synthase complex.membrane MF0 subcomplex
2.4.6.1.1	Cellular respiration.oxidative phosphorylation.ATP synthase complex.membrane MF0 subcomplex.subunit a
2.4.6.1.2	Cellular respiration.oxidative phosphorylation.ATP synthase complex.membrane MF0 subcomplex.subunit b
2.4.6.1.3	Cellular respiration.oxidative phosphorylation.ATP synthase complex.membrane MF0 subcomplex.subunit c
2.4.6.1.4	Cellular respiration.oxidative phosphorylation.ATP synthase complex.membrane MF0 subcomplex.subunit d
2.4.6.1.5	Cellular respiration.oxidative phosphorylation.ATP synthase complex.membrane MF0 subcomplex.subunit g
2.4.6.1.6	Cellular respiration.oxidative phosphorylation.ATP synthase complex.membrane MF0 subcomplex.subunit A6L
2.4.6.1.7	Cellular respiration.oxidative phosphorylation.ATP synthase complex.membrane MF0 subcomplex.subunit ATP6
2.4.6.2	Cellular respiration.oxidative phosphorylation.ATP synthase complex.peripheral MF1 subcomplex
2.4.6.2.1	Cellular respiration.oxidative phosphorylation.ATP synthase complex.peripheral MF1 subcomplex.subunit alpha
2.4.6.2.2	Cellular respiration.oxidative phosphorylation.ATP synthase complex.peripheral MF1 subcomplex.subunit beta
2.4.6.2.3	Cellular respiration.oxidative phosphorylation.ATP synthase complex.peripheral MF1 subcomplex.subunit gamma
2.4.6.2.4	Cellular respiration.oxidative phosphorylation.ATP synthase complex.peripheral MF1 subcomplex.subunit delta/OSCP	pb.27728.2	subunit delta/OSCP of ATP synthase peripheral MF1 subcomplex (original description: none)	T
2.4.6.2.5	Cellular respiration.oxidative phosphorylation.ATP synthase complex.peripheral MF1 subcomplex.subunit delta_
2.4.6.2.6	Cellular respiration.oxidative phosphorylation.ATP synthase complex.peripheral MF1 subcomplex.subunit epsilon
2.4.6.3	Cellular respiration.oxidative phosphorylation.ATP synthase complex.assembly
2.4.6.3.1	Cellular respiration.oxidative phosphorylation.ATP synthase complex.assembly.chaperone (ATP10)
2.4.6.3.2	Cellular respiration.oxidative phosphorylation.ATP synthase complex.assembly.chaperone (ATP11)
2.4.6.3.3	Cellular respiration.oxidative phosphorylation.ATP synthase complex.assembly.chaperone (ATP12)
3	Carbohydrate metabolism
3.1	Carbohydrate metabolism.sucrose metabolism
3.1.1	Carbohydrate metabolism.sucrose metabolism.triose-phosphate translocation
3.1.1.1	Carbohydrate metabolism.sucrose metabolism.triose-phosphate translocation.triose phosphate:phosphate translocator	pb.27637.15	triose phosphate:phosphate translocator (original description: none)	T
3.1.2	Carbohydrate metabolism.sucrose metabolism.biosynthesis
3.1.2.1	Carbohydrate metabolism.sucrose metabolism.biosynthesis.cytosolic triose-phosphate isomerase
3.1.2.2	Carbohydrate metabolism.sucrose metabolism.biosynthesis.cytosolic fructose-bisphosphate aldolase	pb.32525.1	cytosolic fructose-bisphosphate aldolase (original description: none)	T
3.1.2.2	Carbohydrate metabolism.sucrose metabolism.biosynthesis.cytosolic fructose-bisphosphate aldolase	pb.27728.2	cytosolic fructose-bisphosphate aldolase (original description: none)	T
3.1.2.3	Carbohydrate metabolism.sucrose metabolism.biosynthesis.cytosolic fructose-1,6-bisphosphatase
3.1.2.4	Carbohydrate metabolism.sucrose metabolism.biosynthesis.cytosolic phosphoglucose isomerase
3.1.2.5	Carbohydrate metabolism.sucrose metabolism.biosynthesis.cytosolic phosphoglucomutase	pb.24397.1	cytosolic phosphoglucomutase (original description: none)	T
3.1.2.5	Carbohydrate metabolism.sucrose metabolism.biosynthesis.cytosolic phosphoglucomutase	pb.9018.19	cytosolic phosphoglucomutase (original description: none)	T
3.1.2.6	Carbohydrate metabolism.sucrose metabolism.biosynthesis.cytosolic UDP-glucose pyrophosphorylase
3.1.2.7	Carbohydrate metabolism.sucrose metabolism.biosynthesis.sucrose-phosphate synthase	pb.19482.1	sucrose-phosphate synthase (original description: none)	T
3.1.2.7	Carbohydrate metabolism.sucrose metabolism.biosynthesis.sucrose-phosphate synthase	pb.18567.1	sucrose-phosphate synthase (original description: none)	T
3.1.2.8	Carbohydrate metabolism.sucrose metabolism.biosynthesis.sucrose-phosphate phosphatase
3.1.3	Carbohydrate metabolism.sucrose metabolism.translocation
3.1.3.1	Carbohydrate metabolism.sucrose metabolism.translocation.sucrose transporter
3.1.4	Carbohydrate metabolism.sucrose metabolism.degradation
3.1.4.1	Carbohydrate metabolism.sucrose metabolism.degradation.invertase activities
3.1.4.1.1	Carbohydrate metabolism.sucrose metabolism.degradation.invertase activities.acid beta-fructofuranosidase (CWIN)	pb.31743.1	acid beta-fructofuranosidase (CWIN) (original description: none)	T
3.1.4.1.2	Carbohydrate metabolism.sucrose metabolism.degradation.invertase activities.acid beta-fructofuranosidase (VIN)	pb.25551.6	acid beta-fructofuranosidase (VIN) (original description: none)	T
3.1.4.1.3	Carbohydrate metabolism.sucrose metabolism.degradation.invertase activities.alkaline sucrose-specific invertase (CIN)
3.1.4.2	Carbohydrate metabolism.sucrose metabolism.degradation.sucrose synthase	pb.25090.1	sucrose synthase (original description: none)	T
3.1.4.2	Carbohydrate metabolism.sucrose metabolism.degradation.sucrose synthase	pb.17294.1	sucrose synthase (original description: none)	T
3.1.4.2	Carbohydrate metabolism.sucrose metabolism.degradation.sucrose synthase	pb.14272.4	sucrose synthase (original description: none)	T
3.1.4.2	Carbohydrate metabolism.sucrose metabolism.degradation.sucrose synthase	pb.7479.1	sucrose synthase (original description: none)	T
3.1.4.2	Carbohydrate metabolism.sucrose metabolism.degradation.sucrose synthase	pb.187.54	sucrose synthase (original description: none)	T
3.1.4.3	Carbohydrate metabolism.sucrose metabolism.degradation.hexokinase	pb.36632.1	hexokinase (original description: none)	T
3.1.4.4	Carbohydrate metabolism.sucrose metabolism.degradation.fructose kinase
3.1.5	Carbohydrate metabolism.sucrose metabolism.regulation of sucrose/starch partitioning
3.1.5.1	Carbohydrate metabolism.sucrose metabolism.regulation of sucrose/starch partitioning.bifunctional 6-phosphofructo-2-kinase and fructose-2,6-bisphosphatase
3.2	Carbohydrate metabolism.starch metabolism
3.2.1	Carbohydrate metabolism.starch metabolism.granule initiation
3.2.1.1	Carbohydrate metabolism.starch metabolism.granule initiation.initiation factor (PTST2)
3.2.1.2	Carbohydrate metabolism.starch metabolism.granule initiation.initiation factor (PTST3)
3.2.1.3	Carbohydrate metabolism.starch metabolism.granule initiation.initiation factor (MRC/PII1)
3.2.2	Carbohydrate metabolism.starch metabolism.biosynthesis
3.2.2.1	Carbohydrate metabolism.starch metabolism.biosynthesis.plastidial phosphoglucose isomerase
3.2.2.2	Carbohydrate metabolism.starch metabolism.biosynthesis.plastidial phosphoglucomutase
3.2.2.3	Carbohydrate metabolism.starch metabolism.biosynthesis.ADP-glucose pyrophosphorylase	pb.27575.10	ADP-glucose pyrophosphorylase (original description: none)	T
3.2.2.3	Carbohydrate metabolism.starch metabolism.biosynthesis.ADP-glucose pyrophosphorylase	pb.18331.10	ADP-glucose pyrophosphorylase (original description: none)	T
3.2.2.4	Carbohydrate metabolism.starch metabolism.biosynthesis.starch synthase activities
3.2.2.4.1	Carbohydrate metabolism.starch metabolism.biosynthesis.starch synthase activities.starch synthase (SSI)
3.2.2.4.2	Carbohydrate metabolism.starch metabolism.biosynthesis.starch synthase activities.starch synthase (SSII)	pb.26239.1	starch synthase (SSII) (original description: none)	T
3.2.2.4.2	Carbohydrate metabolism.starch metabolism.biosynthesis.starch synthase activities.starch synthase (SSII)	pb.10708.1	starch synthase (SSII) (original description: none)	T
3.2.2.4.3	Carbohydrate metabolism.starch metabolism.biosynthesis.starch synthase activities.starch synthase (SSIII)
3.2.2.4.4	Carbohydrate metabolism.starch metabolism.biosynthesis.starch synthase activities.starch synthase (SSIV)
3.2.2.4.5	Carbohydrate metabolism.starch metabolism.biosynthesis.starch synthase activities.granule-bound starch (amylose) synthase
3.2.2.4.6	Carbohydrate metabolism.starch metabolism.biosynthesis.starch synthase activities.amylose biosynthesis regulatory scaffold protein	pb.40357.2	amylose synthesis regulatory scaffold protein (original description: none)	T
3.2.2.5	Carbohydrate metabolism.starch metabolism.biosynthesis.starch branching enzyme
3.2.2.6	Carbohydrate metabolism.starch metabolism.biosynthesis.starch debranching enzyme	pb.17284.17	starch debranching enzyme (original description: none)	T
3.2.3	Carbohydrate metabolism.starch metabolism.degradation
3.2.3.1	Carbohydrate metabolism.starch metabolism.degradation.phosphorylation
3.2.3.1.1	Carbohydrate metabolism.starch metabolism.degradation.phosphorylation.glucan, water dikinase (GWD)	pb.11650.3	glucan, water dikinase (GWD) (original description: none)	T
3.2.3.1.1	Carbohydrate metabolism.starch metabolism.degradation.phosphorylation.glucan, water dikinase (GWD)	pb.3323.1	glucan, water dikinase (GWD) (original description: none)	T
3.2.3.1.1	Carbohydrate metabolism.starch metabolism.degradation.phosphorylation.glucan, water dikinase (GWD)	pb.389.1	glucan, water dikinase (GWD) (original description: none)	T
3.2.3.1.1	Carbohydrate metabolism.starch metabolism.degradation.phosphorylation.glucan, water dikinase (GWD)	pb.433.1	glucan, water dikinase (GWD) (original description: none)	T
3.2.3.1.1	Carbohydrate metabolism.starch metabolism.degradation.phosphorylation.glucan, water dikinase (GWD)	pb.1418.1	glucan, water dikinase (GWD) (original description: none)	T
3.2.3.1.2	Carbohydrate metabolism.starch metabolism.degradation.phosphorylation.phosphoglucan, water dikinase (PWD)
3.2.3.1.3	Carbohydrate metabolism.starch metabolism.degradation.phosphorylation.dikinase regulator (ESV1)
3.2.3.2	Carbohydrate metabolism.starch metabolism.degradation.dephosphorylation
3.2.3.2.1	Carbohydrate metabolism.starch metabolism.degradation.dephosphorylation.phosphoglucan phosphatase (SEX4)
3.2.3.2.2	Carbohydrate metabolism.starch metabolism.degradation.dephosphorylation.phosphoglucan phosphatase (LSF2)
3.2.3.3	Carbohydrate metabolism.starch metabolism.degradation.hydrolysis and phosphorolysis
3.2.3.3.1	Carbohydrate metabolism.starch metabolism.degradation.hydrolysis and phosphorolysis.amylase activities
3.2.3.3.1.1	Carbohydrate metabolism.starch metabolism.degradation.hydrolysis and phosphorolysis.amylase activities.alpha amylase	pb.18735.3	alpha amylase (original description: none)	T
3.2.3.3.1.1	Carbohydrate metabolism.starch metabolism.degradation.hydrolysis and phosphorolysis.amylase activities.alpha amylase	pb.19067.1	alpha amylase (original description: none)	T
3.2.3.3.1.1	Carbohydrate metabolism.starch metabolism.degradation.hydrolysis and phosphorolysis.amylase activities.alpha amylase	pb.18138.2	alpha amylase (original description: none)	T
3.2.3.3.1.1	Carbohydrate metabolism.starch metabolism.degradation.hydrolysis and phosphorolysis.amylase activities.alpha amylase	pb.12903.1	alpha amylase (original description: none)	T
3.2.3.3.1.2	Carbohydrate metabolism.starch metabolism.degradation.hydrolysis and phosphorolysis.amylase activities.beta amylase	pb.33017.1	beta amylase (original description: none)	T
3.2.3.3.1.2	Carbohydrate metabolism.starch metabolism.degradation.hydrolysis and phosphorolysis.amylase activities.beta amylase	pb.31797.11	beta amylase (original description: none)	T
3.2.3.3.1.2	Carbohydrate metabolism.starch metabolism.degradation.hydrolysis and phosphorolysis.amylase activities.beta amylase	pb.22599.1	beta amylase (original description: none)	T
3.2.3.3.1.2	Carbohydrate metabolism.starch metabolism.degradation.hydrolysis and phosphorolysis.amylase activities.beta amylase	pb.19506.13	beta amylase (original description: none)	T
3.2.3.3.1.2	Carbohydrate metabolism.starch metabolism.degradation.hydrolysis and phosphorolysis.amylase activities.beta amylase	pb.5799.9	beta amylase (original description: none)	T
3.2.3.3.2	Carbohydrate metabolism.starch metabolism.degradation.hydrolysis and phosphorolysis.starch-debranching activities
3.2.3.3.2.1	Carbohydrate metabolism.starch metabolism.degradation.hydrolysis and phosphorolysis.starch-debranching activities.isoamylase-type enzyme	pb.17284.17	starch-debranching isoamylase-type enzyme (original description: none)	T
3.2.3.3.2.2	Carbohydrate metabolism.starch metabolism.degradation.hydrolysis and phosphorolysis.starch-debranching activities.pullulanase-type enzyme	pb.17311.1	starch-debranching pullulanase-type enzyme (original description: none)	T
3.2.3.3.2.2	Carbohydrate metabolism.starch metabolism.degradation.hydrolysis and phosphorolysis.starch-debranching activities.pullulanase-type enzyme	pb.11030.2	starch-debranching pullulanase-type enzyme (original description: none)	T
3.2.3.3.3	Carbohydrate metabolism.starch metabolism.degradation.hydrolysis and phosphorolysis.plastidial glucanotransferase
3.2.3.3.4	Carbohydrate metabolism.starch metabolism.degradation.hydrolysis and phosphorolysis.plastidial alpha-glucan phosphorylase
3.2.3.4	Carbohydrate metabolism.starch metabolism.degradation.sugar translocation
3.2.3.4.1	Carbohydrate metabolism.starch metabolism.degradation.sugar translocation.maltose transporter
3.2.3.4.2	Carbohydrate metabolism.starch metabolism.degradation.sugar translocation.glucose transporter
3.2.3.5	Carbohydrate metabolism.starch metabolism.degradation.maltose metabolism
3.2.3.5.1	Carbohydrate metabolism.starch metabolism.degradation.maltose metabolism.cytosolic glucanotransferase	pb.1820.21	cytosolic glucanotransferase (original description: none)	T
3.2.3.5.2	Carbohydrate metabolism.starch metabolism.degradation.maltose metabolism.cytosolic alpha-glucan phosphorylase
3.3	Carbohydrate metabolism.trehalose metabolism
3.3.1	Carbohydrate metabolism.trehalose metabolism.trehalose-6-phosphate synthase	pb.19413.1	trehalose-6-phosphate synthase (original description: none)	T
3.3.1	Carbohydrate metabolism.trehalose metabolism.trehalose-6-phosphate synthase	pb.21392.1	trehalose-6-phosphate synthase (original description: none)	T
3.3.2	Carbohydrate metabolism.trehalose metabolism.trehalose-6-phosphate phosphatase
3.3.3	Carbohydrate metabolism.trehalose metabolism.trehalase	pb.25409.1	trehalase (original description: none)	T
3.4	Carbohydrate metabolism.oligosaccharide metabolism
3.4.1	Carbohydrate metabolism.oligosaccharide metabolism.galactinol synthase
3.4.2	Carbohydrate metabolism.oligosaccharide metabolism.raffinose synthase
3.4.3	Carbohydrate metabolism.oligosaccharide metabolism.stachyose synthase
3.4.4	Carbohydrate metabolism.oligosaccharide metabolism.raffinose alpha-galactosidase	pb.20627.2	raffinose alpha-galactosidase (original description: none)	T
3.4.4	Carbohydrate metabolism.oligosaccharide metabolism.raffinose alpha-galactosidase	pb.19409.3	raffinose alpha-galactosidase (original description: none)	T
3.4.5	Carbohydrate metabolism.oligosaccharide metabolism.galactinol-sucrose galactosyltransferase
3.5	Carbohydrate metabolism.sorbitol metabolism
3.5.1	Carbohydrate metabolism.sorbitol metabolism.aldose 6-phosphate reductase
3.5.2	Carbohydrate metabolism.sorbitol metabolism.sorbitol dehydrogenase
3.6	Carbohydrate metabolism.mannose metabolism
3.6.1	Carbohydrate metabolism.mannose metabolism.phosphomannose isomerase
3.6.2	Carbohydrate metabolism.mannose metabolism.phosphomannomutase
3.6.3	Carbohydrate metabolism.mannose metabolism.aldose 6-phosphate reductase
3.6.4	Carbohydrate metabolism.mannose metabolism.phosphosugar phosphatase
3.7	Carbohydrate metabolism.galactose metabolism
3.7.1	Carbohydrate metabolism.galactose metabolism.D-galactokinase
3.8	Carbohydrate metabolism.ribose metabolism
3.8.1	Carbohydrate metabolism.ribose metabolism.ribokinase
3.9	Carbohydrate metabolism.oxidative pentose phosphate pathway
3.9.1	Carbohydrate metabolism.oxidative pentose phosphate pathway.oxidative phase
3.9.1.1	Carbohydrate metabolism.oxidative pentose phosphate pathway.oxidative phase.glucose-6-phosphate dehydrogenase	pb.25922.1	glucose-6-phosphate dehydrogenase (original description: none)	T
3.9.1.1	Carbohydrate metabolism.oxidative pentose phosphate pathway.oxidative phase.glucose-6-phosphate dehydrogenase	pb.24686.11	glucose-6-phosphate dehydrogenase (original description: none)	T
3.9.1.1	Carbohydrate metabolism.oxidative pentose phosphate pathway.oxidative phase.glucose-6-phosphate dehydrogenase	pb.21235.1	glucose-6-phosphate dehydrogenase (original description: none)	T
3.9.1.2	Carbohydrate metabolism.oxidative pentose phosphate pathway.oxidative phase.6-phosphogluconolactonase
3.9.1.3	Carbohydrate metabolism.oxidative pentose phosphate pathway.oxidative phase.6-phosphogluconate dehydrogenase
3.9.2	Carbohydrate metabolism.oxidative pentose phosphate pathway.non-oxidative phase
3.9.2.1	Carbohydrate metabolism.oxidative pentose phosphate pathway.non-oxidative phase.ribose 5-phosphate isomerase	pb.9037.1	ribose 5-phosphate isomerase (original description: none)	T
3.9.2.2	Carbohydrate metabolism.oxidative pentose phosphate pathway.non-oxidative phase.ribulose-phosphate 3-epimerase
3.9.2.3	Carbohydrate metabolism.oxidative pentose phosphate pathway.non-oxidative phase.transketolase
3.9.2.4	Carbohydrate metabolism.oxidative pentose phosphate pathway.non-oxidative phase.transaldolase	pb.36048.1	transaldolase (original description: none)	T
3.9.2.4	Carbohydrate metabolism.oxidative pentose phosphate pathway.non-oxidative phase.transaldolase	pb.34909.8	transaldolase (original description: none)	T
3.1	Carbohydrate metabolism.gluconeogenesis
3.10.1	Carbohydrate metabolism.gluconeogenesis.phosphoenolpyruvate carboxykinase	pb.18958.1	phosphoenolpyruvate carboxykinase (original description: none)	T
3.10.2	Carbohydrate metabolism.gluconeogenesis.pyruvate orthophosphate dikinase activity
3.10.2.1	Carbohydrate metabolism.gluconeogenesis.pyruvate orthophosphate dikinase activity.pyruvate orthophosphate dikinase
3.10.2.2	Carbohydrate metabolism.gluconeogenesis.pyruvate orthophosphate dikinase activity.regulatory pyruvate orthophosphate dikinase kinase
3.10.3	Carbohydrate metabolism.gluconeogenesis.cytosolic fructose-1,6-bisphosphatase
3.11	Carbohydrate metabolism.fermentation
3.11.1	Carbohydrate metabolism.fermentation.alcoholic fermentation
3.11.1.1	Carbohydrate metabolism.fermentation.alcoholic fermentation.pyruvate decarboxylase	pb.24652.3	pyruvate decarboxylase (original description: none)	T
3.11.1.2	Carbohydrate metabolism.fermentation.alcoholic fermentation.alcohol dehydrogenase	pb.33287.1	alcohol dehydrogenase (original description: none)	T
3.11.2	Carbohydrate metabolism.fermentation.lactic acid fermentation
3.11.2.1	Carbohydrate metabolism.fermentation.lactic acid fermentation.L-lactate dehydrogenase
3.12	Carbohydrate metabolism.plastidial glycolysis
3.12.1	Carbohydrate metabolism.plastidial glycolysis.ATP-dependent phosphofructokinase
3.12.2	Carbohydrate metabolism.plastidial glycolysis.fructose-1,6-bisphosphate aldolase	pb.35282.1	fructose-1,6-bisphosphate aldolase (original description: none)	T
3.12.2	Carbohydrate metabolism.plastidial glycolysis.fructose-1,6-bisphosphate aldolase	pb.32013.1	fructose-1,6-bisphosphate aldolase (original description: none)	T
3.12.2	Carbohydrate metabolism.plastidial glycolysis.fructose-1,6-bisphosphate aldolase	pb.37387.1	fructose-1,6-bisphosphate aldolase (original description: none)	T
3.12.2	Carbohydrate metabolism.plastidial glycolysis.fructose-1,6-bisphosphate aldolase	pb.18400.111	fructose-1,6-bisphosphate aldolase (original description: none)	T
3.12.3	Carbohydrate metabolism.plastidial glycolysis.triosephosphate isomerase
3.12.4	Carbohydrate metabolism.plastidial glycolysis.glyceraldehyde 3-phosphate dehydrogenase	pb.34832.4	glyceraldehyde 3-phosphate dehydrogenase (original description: none)	T
3.12.5	Carbohydrate metabolism.plastidial glycolysis.phosphoglycerate kinase
3.12.6	Carbohydrate metabolism.plastidial glycolysis.phosphoglycerate mutase	pb.37345.1	phosphoglycerate mutase (original description: none)	T
3.12.7	Carbohydrate metabolism.plastidial glycolysis.enolase	pb.32059.1	enolase (original description: none)	T
3.12.8	Carbohydrate metabolism.plastidial glycolysis.pyruvate kinase	pb.27187.1	pyruvate kinase (original description: none)	T
3.12.8	Carbohydrate metabolism.plastidial glycolysis.pyruvate kinase	pb.19507.7	pyruvate kinase (original description: none)	T
3.13	Carbohydrate metabolism.nucleotide sugar biosynthesis
3.13.1	Carbohydrate metabolism.nucleotide sugar biosynthesis.GDP-D-mannose biosynthesis
3.13.1.1	Carbohydrate metabolism.nucleotide sugar biosynthesis.GDP-D-mannose biosynthesis.GDP-D-mannose pyrophosphorylase (VTC1)
3.13.1.2	Carbohydrate metabolism.nucleotide sugar biosynthesis.GDP-D-mannose biosynthesis.GDP-D-mannose pyrophosphorylase activator (KONJAC)
3.13.1.3	Carbohydrate metabolism.nucleotide sugar biosynthesis.GDP-D-mannose biosynthesis.GDP-D-mannose pyrophosphohydrolase (NUDT9)
3.13.2	Carbohydrate metabolism.nucleotide sugar biosynthesis.GDP-L-fucose biosynthesis
3.13.2.1	Carbohydrate metabolism.nucleotide sugar biosynthesis.GDP-L-fucose biosynthesis.de novo biosynthesis
3.13.2.1.1	Carbohydrate metabolism.nucleotide sugar biosynthesis.GDP-L-fucose biosynthesis.de novo biosynthesis.GDP-D-mannose 4,6-dehydratase (MUR1)
3.13.2.1.2	Carbohydrate metabolism.nucleotide sugar biosynthesis.GDP-L-fucose biosynthesis.de novo biosynthesis.GDP-L-fucose synthase
3.13.2.2	Carbohydrate metabolism.nucleotide sugar biosynthesis.GDP-L-fucose biosynthesis.salvage biosynthesis
3.13.2.2.1	Carbohydrate metabolism.nucleotide sugar biosynthesis.GDP-L-fucose biosynthesis.salvage biosynthesis.bifunctional L-fucokinase and GDP-L-fucose pyrophosphorylase
3.13.3	Carbohydrate metabolism.nucleotide sugar biosynthesis.UDP-D-glucuronic acid biosynthesis
3.13.3.1	Carbohydrate metabolism.nucleotide sugar biosynthesis.UDP-D-glucuronic acid biosynthesis.UDP-D-glucose 6-dehydrogenase
3.13.3.2	Carbohydrate metabolism.nucleotide sugar biosynthesis.UDP-D-glucuronic acid biosynthesis.myo-inositol oxidation pathway (MIOP)
3.13.3.2.1	Carbohydrate metabolism.nucleotide sugar biosynthesis.UDP-D-glucuronic acid biosynthesis.myo-inositol oxidation pathway (MIOP).myo-inositol-1-phosphate synthase
3.13.3.2.2	Carbohydrate metabolism.nucleotide sugar biosynthesis.UDP-D-glucuronic acid biosynthesis.myo-inositol oxidation pathway (MIOP).myo-inositol-1-phosphate phosphatase
3.13.3.2.3	Carbohydrate metabolism.nucleotide sugar biosynthesis.UDP-D-glucuronic acid biosynthesis.myo-inositol oxidation pathway (MIOP).myo-inositol oxygenase	pb.39093.1	myo-inositol oxygenase (original description: none)	T
3.13.3.2.4	Carbohydrate metabolism.nucleotide sugar biosynthesis.UDP-D-glucuronic acid biosynthesis.myo-inositol oxidation pathway (MIOP).D-glucuronic acid kinase
3.13.3.2.5	Carbohydrate metabolism.nucleotide sugar biosynthesis.UDP-D-glucuronic acid biosynthesis.myo-inositol oxidation pathway (MIOP).multifunctional UDP-monosaccharide pyrophosphorylase
3.13.4	Carbohydrate metabolism.nucleotide sugar biosynthesis.UDP-D-galacturonic acid biosynthesis
3.13.4.1	Carbohydrate metabolism.nucleotide sugar biosynthesis.UDP-D-galacturonic acid biosynthesis.UDP-D-glucuronic acid 4-epimerase
3.13.4.2	Carbohydrate metabolism.nucleotide sugar biosynthesis.UDP-D-galacturonic acid biosynthesis.salvage biosynthesis
3.13.4.2.1	Carbohydrate metabolism.nucleotide sugar biosynthesis.UDP-D-galacturonic acid biosynthesis.salvage biosynthesis.galacturonokinase
3.13.5	Carbohydrate metabolism.nucleotide sugar biosynthesis.UDP-D-xylose biosynthesis
3.13.5.1	Carbohydrate metabolism.nucleotide sugar biosynthesis.UDP-D-xylose biosynthesis.UDP-D-glucuronic acid decarboxylase
3.13.5.2	Carbohydrate metabolism.nucleotide sugar biosynthesis.UDP-D-xylose biosynthesis.UDP-D-apiose / UPD-D-xylose synthetase
3.13.6	Carbohydrate metabolism.nucleotide sugar biosynthesis.UDP-L-rhamnose biosynthesis
3.13.6.1	Carbohydrate metabolism.nucleotide sugar biosynthesis.UDP-L-rhamnose biosynthesis.UDP-L-rhamnose synthase
3.13.7	Carbohydrate metabolism.nucleotide sugar biosynthesis.UDP-L-arabinose biosynthesis
3.13.7.1	Carbohydrate metabolism.nucleotide sugar biosynthesis.UDP-L-arabinose biosynthesis.UDP-D-xylose 4-epimerase
3.13.7.2	Carbohydrate metabolism.nucleotide sugar biosynthesis.UDP-L-arabinose biosynthesis.salvage biosynthesis
3.13.7.2.1	Carbohydrate metabolism.nucleotide sugar biosynthesis.UDP-L-arabinose biosynthesis.salvage biosynthesis.L-arabinose kinase	pb.20257.1	L-arabinose kinase (original description: none)	T
3.13.7.2.1	Carbohydrate metabolism.nucleotide sugar biosynthesis.UDP-L-arabinose biosynthesis.salvage biosynthesis.L-arabinose kinase	pb.18601.11	L-arabinose kinase (original description: none)	T
3.13.7.2.1	Carbohydrate metabolism.nucleotide sugar biosynthesis.UDP-L-arabinose biosynthesis.salvage biosynthesis.L-arabinose kinase	pb.16964.1	L-arabinose kinase (original description: none)	T
3.13.7.2.1	Carbohydrate metabolism.nucleotide sugar biosynthesis.UDP-L-arabinose biosynthesis.salvage biosynthesis.L-arabinose kinase	pb.19012.1	L-arabinose kinase (original description: none)	T
3.13.7.2.1	Carbohydrate metabolism.nucleotide sugar biosynthesis.UDP-L-arabinose biosynthesis.salvage biosynthesis.L-arabinose kinase	pb.17439.4	L-arabinose kinase (original description: none)	T
3.13.7.3	Carbohydrate metabolism.nucleotide sugar biosynthesis.UDP-L-arabinose biosynthesis.UDP-L-arabinose mutase
3.13.8	Carbohydrate metabolism.nucleotide sugar biosynthesis.UDP-D-glucose 4-epimerase	pb.35480.13	UDP-D-glucose 4-epimerase (original description: none)	T
3.13.9	Carbohydrate metabolism.nucleotide sugar biosynthesis.UDP-N-acetylglucosamine biosynthesis
3.13.9.1	Carbohydrate metabolism.nucleotide sugar biosynthesis.UDP-N-acetylglucosamine biosynthesis.de novo biosynthesis
3.13.9.1.1	Carbohydrate metabolism.nucleotide sugar biosynthesis.UDP-N-acetylglucosamine biosynthesis.de novo biosynthesis.glutamine:fructose-6-phosphate amidotransferase	pb.7790.12	glutamine:fructose-6-phosphate amidotransferase (original description: none)	T
3.13.9.1.2	Carbohydrate metabolism.nucleotide sugar biosynthesis.UDP-N-acetylglucosamine biosynthesis.de novo biosynthesis.glucosamine 6-phosphate N-acetyltransferase
3.13.9.1.3	Carbohydrate metabolism.nucleotide sugar biosynthesis.UDP-N-acetylglucosamine biosynthesis.de novo biosynthesis.N-acetylglucosamine-phosphate mutase
3.13.9.1.4	Carbohydrate metabolism.nucleotide sugar biosynthesis.UDP-N-acetylglucosamine biosynthesis.de novo biosynthesis.UDP-N-acetylglucosamine pyrophosphorylase
3.13.9.2	Carbohydrate metabolism.nucleotide sugar biosynthesis.UDP-N-acetylglucosamine biosynthesis.salvage biosynthesis
3.13.9.2.1	Carbohydrate metabolism.nucleotide sugar biosynthesis.UDP-N-acetylglucosamine biosynthesis.salvage biosynthesis.N-acetylglucosamine kinase
4	Amino acid metabolism
4.1	Amino acid metabolism.biosynthesis
4.1.1	Amino acid metabolism.biosynthesis.glutamate family
4.1.1.1	Amino acid metabolism.biosynthesis.glutamate family.glutamate-derived amino acids
4.1.1.1.1	Amino acid metabolism.biosynthesis.glutamate family.glutamate-derived amino acids.ornithine
4.1.1.1.1.1	Amino acid metabolism.biosynthesis.glutamate family.glutamate-derived amino acids.ornithine.N-acetylglutamate synthase
4.1.1.1.1.2	Amino acid metabolism.biosynthesis.glutamate family.glutamate-derived amino acids.ornithine.N-acetylglutamate kinase
4.1.1.1.1.3	Amino acid metabolism.biosynthesis.glutamate family.glutamate-derived amino acids.ornithine.N-acetylglutamate-5-phosphate reductase
4.1.1.1.1.4	Amino acid metabolism.biosynthesis.glutamate family.glutamate-derived amino acids.ornithine.N2-acetylornithine aminotransferase
4.1.1.1.1.5	Amino acid metabolism.biosynthesis.glutamate family.glutamate-derived amino acids.ornithine.N2-acetylornithine:glutamate acetyltransferase
4.1.1.1.1.6	Amino acid metabolism.biosynthesis.glutamate family.glutamate-derived amino acids.ornithine.N2-acetylornithine deacetylase
4.1.1.1.2	Amino acid metabolism.biosynthesis.glutamate family.glutamate-derived amino acids.arginine
4.1.1.1.2.1	Amino acid metabolism.biosynthesis.glutamate family.glutamate-derived amino acids.arginine.carbamoyl phosphate synthetase heterodimer
4.1.1.1.2.1.1	Amino acid metabolism.biosynthesis.glutamate family.glutamate-derived amino acids.arginine.carbamoyl phosphate synthetase heterodimer.large subunit
4.1.1.1.2.1.2	Amino acid metabolism.biosynthesis.glutamate family.glutamate-derived amino acids.arginine.carbamoyl phosphate synthetase heterodimer.small subunit
4.1.1.1.2.2	Amino acid metabolism.biosynthesis.glutamate family.glutamate-derived amino acids.arginine.ornithine carbamoyltransferase
4.1.1.1.2.3	Amino acid metabolism.biosynthesis.glutamate family.glutamate-derived amino acids.arginine.argininosuccinate synthetase
4.1.1.1.2.4	Amino acid metabolism.biosynthesis.glutamate family.glutamate-derived amino acids.arginine.argininosuccinate lyase
4.1.1.1.3	Amino acid metabolism.biosynthesis.glutamate family.glutamate-derived amino acids.gamma-aminobutyrate (GABA)
4.1.1.1.3.1	Amino acid metabolism.biosynthesis.glutamate family.glutamate-derived amino acids.gamma-aminobutyrate (GABA).glutamate decarboxylase	pb.29210.1	glutamate decarboxylase (original description: none)	T
4.1.1.1.4	Amino acid metabolism.biosynthesis.glutamate family.glutamate-derived amino acids.proline
4.1.1.1.4.1	Amino acid metabolism.biosynthesis.glutamate family.glutamate-derived amino acids.proline.main pathway
4.1.1.1.4.1.1	Amino acid metabolism.biosynthesis.glutamate family.glutamate-derived amino acids.proline.main pathway.pyrroline-5-carboxylate synthetase	pb.9448.3	pyrroline-5-carboxylate synthetase (original description: none)	T
4.1.1.1.4.1.1	Amino acid metabolism.biosynthesis.glutamate family.glutamate-derived amino acids.proline.main pathway.pyrroline-5-carboxylate synthetase	pb.10280.1	pyrroline-5-carboxylate synthetase (original description: none)	T
4.1.1.1.4.1.1	Amino acid metabolism.biosynthesis.glutamate family.glutamate-derived amino acids.proline.main pathway.pyrroline-5-carboxylate synthetase	pb.3073.42	pyrroline-5-carboxylate synthetase (original description: none)	T
4.1.1.1.4.1.2	Amino acid metabolism.biosynthesis.glutamate family.glutamate-derived amino acids.proline.main pathway.pyrroline-5-carboxylate reductase
4.1.1.1.4.2	Amino acid metabolism.biosynthesis.glutamate family.glutamate-derived amino acids.proline.alternative pathway
4.1.1.1.4.2.1	Amino acid metabolism.biosynthesis.glutamate family.glutamate-derived amino acids.proline.alternative pathway.pyrroline-2-carboxylate reductase
4.1.1.1.4.2.2	Amino acid metabolism.biosynthesis.glutamate family.glutamate-derived amino acids.proline.alternative pathway.ornithine aminotransferase
4.1.1.1.4.3	Amino acid metabolism.biosynthesis.glutamate family.glutamate-derived amino acids.proline.regulation
4.1.1.1.4.3.1	Amino acid metabolism.biosynthesis.glutamate family.glutamate-derived amino acids.proline.regulation.transcription factor (PHR1)
4.1.1.2	Amino acid metabolism.biosynthesis.glutamate family.histidine
4.1.1.2.1	Amino acid metabolism.biosynthesis.glutamate family.histidine.ribose-phosphate diphosphokinase
4.1.1.2.2	Amino acid metabolism.biosynthesis.glutamate family.histidine.ATP phosphoribosyl transferase
4.1.1.2.3	Amino acid metabolism.biosynthesis.glutamate family.histidine.bifunctional phosphoribosyl-ATP diphosphatase and phosphoribosyl-AMP cyclohydrolase
4.1.1.2.4	Amino acid metabolism.biosynthesis.glutamate family.histidine.phosphoribosyl-formimino-AICAR-phosphate isomerase
4.1.1.2.5	Amino acid metabolism.biosynthesis.glutamate family.histidine.imidazoleglycerol-phosphate synthase
4.1.1.2.6	Amino acid metabolism.biosynthesis.glutamate family.histidine.imidazoleglycerol-phosphate dehydratase
4.1.1.2.7	Amino acid metabolism.biosynthesis.glutamate family.histidine.histidinol-phosphate aminotransferase
4.1.1.2.8	Amino acid metabolism.biosynthesis.glutamate family.histidine.histidinol-phosphate phosphatase
4.1.1.2.9	Amino acid metabolism.biosynthesis.glutamate family.histidine.histidinol dehydrogenase
4.1.1.3	Amino acid metabolism.biosynthesis.glutamate family.arginine and ornithine transporter
4.1.2	Amino acid metabolism.biosynthesis.aspartate family
4.1.2.1	Amino acid metabolism.biosynthesis.aspartate family.asparagine
4.1.2.1.1	Amino acid metabolism.biosynthesis.aspartate family.asparagine.glutamine-dependent asparagine synthetase	pb.5708.20	glutamine-dependent asparagine synthetase (original description: none)	T
4.1.2.1.2	Amino acid metabolism.biosynthesis.aspartate family.asparagine.L-asparaginase
4.1.2.1.3	Amino acid metabolism.biosynthesis.aspartate family.asparagine.asparagine aminotransaminase	pb.14367.2	asparagine aminotransaminase (original description: none)	T
4.1.2.1.3	Amino acid metabolism.biosynthesis.aspartate family.asparagine.asparagine aminotransaminase	pb.25683.1	asparagine aminotransaminase (original description: none)	T
4.1.2.1.3	Amino acid metabolism.biosynthesis.aspartate family.asparagine.asparagine aminotransaminase	pb.20355.2	asparagine aminotransaminase (original description: none)	T
4.1.2.1.3	Amino acid metabolism.biosynthesis.aspartate family.asparagine.asparagine aminotransaminase	pb.20324.3	asparagine aminotransaminase (original description: none)	T
4.1.2.1.4	Amino acid metabolism.biosynthesis.aspartate family.asparagine.omega-amidase
4.1.2.2	Amino acid metabolism.biosynthesis.aspartate family.aspartate-derived amino acids
4.1.2.2.1	Amino acid metabolism.biosynthesis.aspartate family.aspartate-derived amino acids.aspartate kinase
4.1.2.2.2	Amino acid metabolism.biosynthesis.aspartate family.aspartate-derived amino acids.aspartate-semialdehyde dehydrogenase
4.1.2.2.3	Amino acid metabolism.biosynthesis.aspartate family.aspartate-derived amino acids.lysine
4.1.2.2.3.1	Amino acid metabolism.biosynthesis.aspartate family.aspartate-derived amino acids.lysine.hydroxy-tetrahydrodihydrodipicolinate synthase
4.1.2.2.3.2	Amino acid metabolism.biosynthesis.aspartate family.aspartate-derived amino acids.lysine.hydroxy-tetrahydrodihydrodipicolinate reductase
4.1.2.2.3.3	Amino acid metabolism.biosynthesis.aspartate family.aspartate-derived amino acids.lysine.LL-diaminopimelate aminotransferase
4.1.2.2.3.4	Amino acid metabolism.biosynthesis.aspartate family.aspartate-derived amino acids.lysine.diaminopimelate epimerase
4.1.2.2.3.5	Amino acid metabolism.biosynthesis.aspartate family.aspartate-derived amino acids.lysine.diaminopimelate decarboxylase
4.1.2.2.4	Amino acid metabolism.biosynthesis.aspartate family.aspartate-derived amino acids.bifunctional homoserine dehydrogenase and aspartate kinase
4.1.2.2.5	Amino acid metabolism.biosynthesis.aspartate family.aspartate-derived amino acids.homoserine kinase
4.1.2.2.6	Amino acid metabolism.biosynthesis.aspartate family.aspartate-derived amino acids.methionine
4.1.2.2.6.1	Amino acid metabolism.biosynthesis.aspartate family.aspartate-derived amino acids.methionine.transsulfuration pathway
4.1.2.2.6.1.1	Amino acid metabolism.biosynthesis.aspartate family.aspartate-derived amino acids.methionine.transsulfuration pathway.cystathionine gamma-synthase
4.1.2.2.6.1.2	Amino acid metabolism.biosynthesis.aspartate family.aspartate-derived amino acids.methionine.transsulfuration pathway.cystathionine beta-lyase
4.1.2.2.6.2	Amino acid metabolism.biosynthesis.aspartate family.aspartate-derived amino acids.methionine.L-homocysteine S-methyltransferase activities
4.1.2.2.6.2.1	Amino acid metabolism.biosynthesis.aspartate family.aspartate-derived amino acids.methionine.L-homocysteine S-methyltransferase activities.methyl-tetrahydrofolate-dependent methionine synthase	pb.17919.2	methyl-tetrahydrofolate-dependent methionine synthase (original description: none)	T
4.1.2.2.6.2.1	Amino acid metabolism.biosynthesis.aspartate family.aspartate-derived amino acids.methionine.L-homocysteine S-methyltransferase activities.methyl-tetrahydrofolate-dependent methionine synthase	pb.14395.10	methyl-tetrahydrofolate-dependent methionine synthase (original description: none)	T
4.1.2.2.6.2.1	Amino acid metabolism.biosynthesis.aspartate family.aspartate-derived amino acids.methionine.L-homocysteine S-methyltransferase activities.methyl-tetrahydrofolate-dependent methionine synthase	pb.8037.28	methyl-tetrahydrofolate-dependent methionine synthase (original description: none)	T
4.1.2.2.6.2.2	Amino acid metabolism.biosynthesis.aspartate family.aspartate-derived amino acids.methionine.L-homocysteine S-methyltransferase activities.cobalamine-dependent methionine synthase
4.1.2.2.6.3	Amino acid metabolism.biosynthesis.aspartate family.aspartate-derived amino acids.methionine.S-methylmethionine cycle
4.1.2.2.6.3.1	Amino acid metabolism.biosynthesis.aspartate family.aspartate-derived amino acids.methionine.S-methylmethionine cycle.homocysteine S-methyltransferase
4.1.2.2.6.3.2	Amino acid metabolism.biosynthesis.aspartate family.aspartate-derived amino acids.methionine.S-methylmethionine cycle.methionine S-methyltransferase
4.1.2.2.6.4	Amino acid metabolism.biosynthesis.aspartate family.aspartate-derived amino acids.methionine.salvage pathway
4.1.2.2.6.4.1	Amino acid metabolism.biosynthesis.aspartate family.aspartate-derived amino acids.methionine.salvage pathway.methylthioadenosine nucleosidase
4.1.2.2.6.4.2	Amino acid metabolism.biosynthesis.aspartate family.aspartate-derived amino acids.methionine.salvage pathway.methylthioribose kinase	pb.37014.9	methylthioribose kinase (original description: none)	T
4.1.2.2.6.4.3	Amino acid metabolism.biosynthesis.aspartate family.aspartate-derived amino acids.methionine.salvage pathway.methylthioribose-1-phosphate isomerase	pb.9072.10	methylthioribose-1-phosphate isomerase (original description: none)	T
4.1.2.2.6.4.4	Amino acid metabolism.biosynthesis.aspartate family.aspartate-derived amino acids.methionine.salvage pathway.bifunctional methylthioribulose-1-phosphate dehydratase and enolase-phosphatase
4.1.2.2.6.4.5	Amino acid metabolism.biosynthesis.aspartate family.aspartate-derived amino acids.methionine.salvage pathway.acireductone dioxygenase
4.1.2.2.7	Amino acid metabolism.biosynthesis.aspartate family.aspartate-derived amino acids.threonine
4.1.2.2.7.1	Amino acid metabolism.biosynthesis.aspartate family.aspartate-derived amino acids.threonine.threonine synthase
4.1.2.2.8	Amino acid metabolism.biosynthesis.aspartate family.aspartate-derived amino acids.isoleucine
4.1.2.2.8.1	Amino acid metabolism.biosynthesis.aspartate family.aspartate-derived amino acids.isoleucine.threonine deaminase
4.1.2.2.8.2	Amino acid metabolism.biosynthesis.aspartate family.aspartate-derived amino acids.isoleucine.methionine gamma-lyase	pb.33909.7	methionine gamma-lyase (original description: none)	T
4.1.2.2.8.3	Amino acid metabolism.biosynthesis.aspartate family.aspartate-derived amino acids.isoleucine.acetolactate synthase complex
4.1.2.2.8.3.1	Amino acid metabolism.biosynthesis.aspartate family.aspartate-derived amino acids.isoleucine.acetolactate synthase complex.catalytic subunit
4.1.2.2.8.3.2	Amino acid metabolism.biosynthesis.aspartate family.aspartate-derived amino acids.isoleucine.acetolactate synthase complex.regulatory subunit
4.1.2.2.8.4	Amino acid metabolism.biosynthesis.aspartate family.aspartate-derived amino acids.isoleucine.ketol-acid reductoisomerase
4.1.2.2.8.5	Amino acid metabolism.biosynthesis.aspartate family.aspartate-derived amino acids.isoleucine.dihydroxy-acid dehydratase
4.1.2.2.8.6	Amino acid metabolism.biosynthesis.aspartate family.aspartate-derived amino acids.isoleucine.valine/leucine/isoleucine aminotransferase	pb.38178.1	valine/leucine/isoleucine aminotransferase (original description: none)	T
4.1.2.2.8.6	Amino acid metabolism.biosynthesis.aspartate family.aspartate-derived amino acids.isoleucine.valine/leucine/isoleucine aminotransferase	pb.31030.7	valine/leucine/isoleucine aminotransferase (original description: none)	T
4.1.3	Amino acid metabolism.biosynthesis.pyruvate family
4.1.3.1	Amino acid metabolism.biosynthesis.pyruvate family.alanine
4.1.3.1.1	Amino acid metabolism.biosynthesis.pyruvate family.alanine.alanine aminotransferase
4.1.3.2	Amino acid metabolism.biosynthesis.pyruvate family.pyruvate-derived amino acids
4.1.3.2.1	Amino acid metabolism.biosynthesis.pyruvate family.pyruvate-derived amino acids.acetolactate synthase complex
4.1.3.2.1.1	Amino acid metabolism.biosynthesis.pyruvate family.pyruvate-derived amino acids.acetolactate synthase complex.catalytic subunit
4.1.3.2.1.2	Amino acid metabolism.biosynthesis.pyruvate family.pyruvate-derived amino acids.acetolactate synthase complex.regulatory subunit
4.1.3.2.2	Amino acid metabolism.biosynthesis.pyruvate family.pyruvate-derived amino acids.ketol-acid reductoisomerase
4.1.3.2.3	Amino acid metabolism.biosynthesis.pyruvate family.pyruvate-derived amino acids.dihydroxy-acid dehydratase
4.1.3.2.4	Amino acid metabolism.biosynthesis.pyruvate family.pyruvate-derived amino acids.valine/leucine/isoleucine aminotransferase	pb.38178.1	valine/leucine/isoleucine aminotransferase (original description: none)	T
4.1.3.2.4	Amino acid metabolism.biosynthesis.pyruvate family.pyruvate-derived amino acids.valine/leucine/isoleucine aminotransferase	pb.31030.7	valine/leucine/isoleucine aminotransferase (original description: none)	T
4.1.3.2.5	Amino acid metabolism.biosynthesis.pyruvate family.pyruvate-derived amino acids.leucine
4.1.3.2.5.1	Amino acid metabolism.biosynthesis.pyruvate family.pyruvate-derived amino acids.leucine.2-isopropylmalate synthase
4.1.3.2.5.2	Amino acid metabolism.biosynthesis.pyruvate family.pyruvate-derived amino acids.leucine.isopropylmalate isomerase heterodimer
4.1.3.2.5.2.1	Amino acid metabolism.biosynthesis.pyruvate family.pyruvate-derived amino acids.leucine.isopropylmalate isomerase heterodimer.large subunit
4.1.3.2.5.2.2	Amino acid metabolism.biosynthesis.pyruvate family.pyruvate-derived amino acids.leucine.isopropylmalate isomerase heterodimer.small subunit
4.1.3.2.5.3	Amino acid metabolism.biosynthesis.pyruvate family.pyruvate-derived amino acids.leucine.3-isopropylmalate dehydrogenase
4.1.4	Amino acid metabolism.biosynthesis.serine family
4.1.4.1	Amino acid metabolism.biosynthesis.serine family.non-photorespiratory serine
4.1.4.1.1	Amino acid metabolism.biosynthesis.serine family.non-photorespiratory serine.phosphoglycerate dehydrogenase	pb.24758.1	phosphoglycerate dehydrogenase (original description: none)	T
4.1.4.1.1	Amino acid metabolism.biosynthesis.serine family.non-photorespiratory serine.phosphoglycerate dehydrogenase	pb.24908.1	phosphoglycerate dehydrogenase (original description: none)	T
4.1.4.1.1	Amino acid metabolism.biosynthesis.serine family.non-photorespiratory serine.phosphoglycerate dehydrogenase	pb.4521.6	phosphoglycerate dehydrogenase (original description: none)	T
4.1.4.1.2	Amino acid metabolism.biosynthesis.serine family.non-photorespiratory serine.phosphoserine aminotransferase	pb.37554.6	phosphoserine aminotransferase (original description: none)	T
4.1.4.1.3	Amino acid metabolism.biosynthesis.serine family.non-photorespiratory serine.phosphoserine phosphatase
4.1.4.2	Amino acid metabolism.biosynthesis.serine family.cysteine
4.1.4.2.1	Amino acid metabolism.biosynthesis.serine family.cysteine.serine O-acetyltransferase (SAT)
4.1.4.2.2	Amino acid metabolism.biosynthesis.serine family.cysteine.O-acetylserine sulfydrylase	pb.39961.2	O-acetylserine sulfydrylase (original description: none)	T
4.1.4.3	Amino acid metabolism.biosynthesis.serine family.glycine
4.1.4.3.1	Amino acid metabolism.biosynthesis.serine family.glycine.serine hydroxymethyltransferase
4.1.4.4	Amino acid metabolism.biosynthesis.serine family.serine racemization
4.1.4.4.1	Amino acid metabolism.biosynthesis.serine family.serine racemization.serine racemase
4.1.5	Amino acid metabolism.biosynthesis.shikimate family
4.1.5.1	Amino acid metabolism.biosynthesis.shikimate family.shikimate pathway
4.1.5.1.1	Amino acid metabolism.biosynthesis.shikimate family.shikimate pathway.3-deoxy-D-arabino-heptulosonate 7-phosphate (DAHP) synthase	pb.30289.5	3-deoxy-D-arabino-heptulosonate 7-phosphate (DAHP) synthase (original description: none)	T
4.1.5.1.1	Amino acid metabolism.biosynthesis.shikimate family.shikimate pathway.3-deoxy-D-arabino-heptulosonate 7-phosphate (DAHP) synthase	pb.17293.1	3-deoxy-D-arabino-heptulosonate 7-phosphate (DAHP) synthase (original description: none)	T
4.1.5.1.1	Amino acid metabolism.biosynthesis.shikimate family.shikimate pathway.3-deoxy-D-arabino-heptulosonate 7-phosphate (DAHP) synthase	pb.18390.1	3-deoxy-D-arabino-heptulosonate 7-phosphate (DAHP) synthase (original description: none)	T
4.1.5.1.1	Amino acid metabolism.biosynthesis.shikimate family.shikimate pathway.3-deoxy-D-arabino-heptulosonate 7-phosphate (DAHP) synthase	pb.21546.1	3-deoxy-D-arabino-heptulosonate 7-phosphate (DAHP) synthase (original description: none)	T
4.1.5.1.2	Amino acid metabolism.biosynthesis.shikimate family.shikimate pathway.3-dehydroquinate synthase
4.1.5.1.3	Amino acid metabolism.biosynthesis.shikimate family.shikimate pathway.3-dehydroquinate dehydratase and shikimate dehydrogenase
4.1.5.1.4	Amino acid metabolism.biosynthesis.shikimate family.shikimate pathway.shikimate kinase
4.1.5.1.5	Amino acid metabolism.biosynthesis.shikimate family.shikimate pathway.5-enolpyruvyl-shikimate 3-phosphate (EPSP) synthase	pb.34176.1	5-enolpyruvyl-shikimate 3-phosphate (EPSP) synthase (original description: none)	T
4.1.5.1.5	Amino acid metabolism.biosynthesis.shikimate family.shikimate pathway.5-enolpyruvyl-shikimate 3-phosphate (EPSP) synthase	pb.27146.1	5-enolpyruvyl-shikimate 3-phosphate (EPSP) synthase (original description: none)	T
4.1.5.1.5	Amino acid metabolism.biosynthesis.shikimate family.shikimate pathway.5-enolpyruvyl-shikimate 3-phosphate (EPSP) synthase	pb.31075.1	5-enolpyruvyl-shikimate 3-phosphate (EPSP) synthase (original description: none)	T
4.1.5.1.5	Amino acid metabolism.biosynthesis.shikimate family.shikimate pathway.5-enolpyruvyl-shikimate 3-phosphate (EPSP) synthase	pb.24163.18	5-enolpyruvyl-shikimate 3-phosphate (EPSP) synthase (original description: none)	T
4.1.5.1.5	Amino acid metabolism.biosynthesis.shikimate family.shikimate pathway.5-enolpyruvyl-shikimate 3-phosphate (EPSP) synthase	pb.25291.1	5-enolpyruvyl-shikimate 3-phosphate (EPSP) synthase (original description: none)	T
4.1.5.1.5	Amino acid metabolism.biosynthesis.shikimate family.shikimate pathway.5-enolpyruvyl-shikimate 3-phosphate (EPSP) synthase	pb.1123.12	5-enolpyruvyl-shikimate 3-phosphate (EPSP) synthase (original description: none)	T
4.1.5.1.6	Amino acid metabolism.biosynthesis.shikimate family.shikimate pathway.chorismate synthase	pb.30539.5	chorismate synthase (original description: none)	T
4.1.5.2	Amino acid metabolism.biosynthesis.shikimate family.phenylalanine and tyrosine
4.1.5.2.1	Amino acid metabolism.biosynthesis.shikimate family.phenylalanine and tyrosine.chorismate mutase	pb.39612.5	chorismate mutase (original description: none)	T
4.1.5.2.2	Amino acid metabolism.biosynthesis.shikimate family.phenylalanine and tyrosine.prephenate aminotransferase (PPA-AT)	pb.34754.1	prephenate aminotransferase (PPA-AT) (original description: none)	T
4.1.5.2.2	Amino acid metabolism.biosynthesis.shikimate family.phenylalanine and tyrosine.prephenate aminotransferase (PPA-AT)	pb.31223.1	prephenate aminotransferase (PPA-AT) (original description: none)	T
4.1.5.2.2	Amino acid metabolism.biosynthesis.shikimate family.phenylalanine and tyrosine.prephenate aminotransferase (PPA-AT)	pb.14030.11	prephenate aminotransferase (PPA-AT) (original description: none)	T
4.1.5.2.3	Amino acid metabolism.biosynthesis.shikimate family.phenylalanine and tyrosine.arogenate dehydrogenase (ADH)
4.1.5.2.4	Amino acid metabolism.biosynthesis.shikimate family.phenylalanine and tyrosine.arogenate dehydratase (ADT)
4.1.5.3	Amino acid metabolism.biosynthesis.shikimate family.tryptophan
4.1.5.3.1	Amino acid metabolism.biosynthesis.shikimate family.tryptophan.anthranilate synthase heterodimer
4.1.5.3.1.1	Amino acid metabolism.biosynthesis.shikimate family.tryptophan.anthranilate synthase heterodimer.subunit alpha
4.1.5.3.1.2	Amino acid metabolism.biosynthesis.shikimate family.tryptophan.anthranilate synthase heterodimer.subunit beta
4.1.5.3.2	Amino acid metabolism.biosynthesis.shikimate family.tryptophan.anthranilate phosphoribosyltransferase
4.1.5.3.3	Amino acid metabolism.biosynthesis.shikimate family.tryptophan.phosphoribosyanthranilate isomerase	pb.41511.2	phosphoribosyanthranilate isomerase (original description: none)	T
4.1.5.3.4	Amino acid metabolism.biosynthesis.shikimate family.tryptophan.indole-3-glycerol phosphate synthase
4.1.5.3.5	Amino acid metabolism.biosynthesis.shikimate family.tryptophan.tryptophan synthase heterodimer
4.1.5.3.5.1	Amino acid metabolism.biosynthesis.shikimate family.tryptophan.tryptophan synthase heterodimer.subunit alpha
4.1.5.3.5.2	Amino acid metabolism.biosynthesis.shikimate family.tryptophan.tryptophan synthase heterodimer.subunit beta
4.2	Amino acid metabolism.degradation
4.2.1	Amino acid metabolism.degradation.arginine
4.2.1.1	Amino acid metabolism.degradation.arginine.arginase	pb.35683.7	arginase (original description: none)	T
4.2.1.2	Amino acid metabolism.degradation.arginine.urease	pb.24016.1	urease (original description: none)	T
4.2.1.3	Amino acid metabolism.degradation.arginine.urease accessory protein activities
4.2.1.3.1	Amino acid metabolism.degradation.arginine.urease accessory protein activities.urease accessory protein (ureD)
4.2.1.3.2	Amino acid metabolism.degradation.arginine.urease accessory protein activities.urease accessory protein (ureF)
4.2.1.3.3	Amino acid metabolism.degradation.arginine.urease accessory protein activities.urease accessory protein (ureG)
4.2.2	Amino acid metabolism.degradation.gamma-aminobutyrate (GABA)
4.2.2.1	Amino acid metabolism.degradation.gamma-aminobutyrate (GABA).gamma-aminobutyric acid pyruvate transaminase
4.2.2.2	Amino acid metabolism.degradation.gamma-aminobutyrate (GABA).succinate formation
4.2.2.2.1	Amino acid metabolism.degradation.gamma-aminobutyrate (GABA).succinate formation.NAD-dependent succinic semialdehyde dehydrogenase
4.2.2.2.2	Amino acid metabolism.degradation.gamma-aminobutyrate (GABA).succinate formation.NADP-dependent succinic semialdehyde dehydrogenase
4.2.2.3	Amino acid metabolism.degradation.gamma-aminobutyrate (GABA).gamma-hydroxybutyrate formation
4.2.2.3.1	Amino acid metabolism.degradation.gamma-aminobutyrate (GABA).gamma-hydroxybutyrate formation.bifunctional gamma-hydroxybutyrate dehydrogenase and glyoxylate reductase
4.2.3	Amino acid metabolism.degradation.proline
4.2.3.1	Amino acid metabolism.degradation.proline.proline dehydrogenase
4.2.3.2	Amino acid metabolism.degradation.proline.delta-1-pyrroline-5-carboxylate dehydrogenase
4.2.4	Amino acid metabolism.degradation.lysine
4.2.4.1	Amino acid metabolism.degradation.lysine.bifunctional lysine ketoglutarate reductase and saccharopine dehydrogenase
4.2.5	Amino acid metabolism.degradation.threonine
4.2.5.1	Amino acid metabolism.degradation.threonine.threonine aldolase
4.2.5.2	Amino acid metabolism.degradation.threonine.threonine dehydratase
4.2.6	Amino acid metabolism.degradation.cysteine
4.2.6.1	Amino acid metabolism.degradation.cysteine.mercaptopyruvate sulfurtransferase
4.2.6.2	Amino acid metabolism.degradation.cysteine.sulfur dioxygenase	pb.29751.1	sulfur dioxygenase (original description: none)	T
4.2.6.3	Amino acid metabolism.degradation.cysteine.cysteine desulfhydrase
4.2.7	Amino acid metabolism.degradation.branched-chain amino acid
4.2.7.1	Amino acid metabolism.degradation.branched-chain amino acid.branched-chain aminotransferase (BCAT)	pb.38178.1	branched-chain aminotransferase (BCAT) (original description: none)	T
4.2.7.1	Amino acid metabolism.degradation.branched-chain amino acid.branched-chain aminotransferase (BCAT)	pb.31030.7	branched-chain aminotransferase (BCAT) (original description: none)	T
4.2.7.2	Amino acid metabolism.degradation.branched-chain amino acid.branched-chain alpha-keto acid dehydrogenase complex
4.2.7.2.1	Amino acid metabolism.degradation.branched-chain amino acid.branched-chain alpha-keto acid dehydrogenase complex.E1 2-oxoisovalerate dehydrogenase subcomplex
4.2.7.2.1.1	Amino acid metabolism.degradation.branched-chain amino acid.branched-chain alpha-keto acid dehydrogenase complex.E1 2-oxoisovalerate dehydrogenase subcomplex.subunit alpha
4.2.7.2.1.2	Amino acid metabolism.degradation.branched-chain amino acid.branched-chain alpha-keto acid dehydrogenase complex.E1 2-oxoisovalerate dehydrogenase subcomplex.subunit beta	pb.38508.2	subunit beta of E1 2-oxoisovalerate dehydrogenase subcomplex (original description: none)	T
4.2.7.2.2	Amino acid metabolism.degradation.branched-chain amino acid.branched-chain alpha-keto acid dehydrogenase complex.lipoamide acyltransferase component E2	pb.27068.1	lipoamide acyltransferase component E2 of branched-chain alpha-keto acid dehydrogenase complex (original description: none)	T
4.2.7.2.2	Amino acid metabolism.degradation.branched-chain amino acid.branched-chain alpha-keto acid dehydrogenase complex.lipoamide acyltransferase component E2	pb.3328.7	lipoamide acyltransferase component E2 of branched-chain alpha-keto acid dehydrogenase complex (original description: none)	T
4.2.7.2.2	Amino acid metabolism.degradation.branched-chain amino acid.branched-chain alpha-keto acid dehydrogenase complex.lipoamide acyltransferase component E2	pb.3990.2	lipoamide acyltransferase component E2 of branched-chain alpha-keto acid dehydrogenase complex (original description: none)	T
[truncated: 6,945 more rows]
